# Supplementary material for: A high-current hydrogel generator with engineered mechanoionic asymmetry
Source: Nat Commun. 2024 Feb 19;15:1494. doi: 10.1038/s41467-024-45931-7 (PMC10876576; doi:10.1038/s41467-024-45931-7)
Supplement: Supplementary file 4 — Source data [file 41467_2024_45931_MOESM4_ESM.xlsx]

## Sheet: Fig. 1
Fig. 1d					Fig. 1e						Fig. 1f
XPS for ACC and CC					CC-4mLiCl-ACC						Resistance (Ω)	Current (mA)	Power density (mW m-2)
ACC			CC		Time (s)	Current(mA)	Time (s)	Pressure (kPa)	Time (s)	Voltage (V)	0	4.02	0
Binding Energy (eV)	Intensity (a.u.)		Binding Energy (eV)	Intensity (a.u.)	1.6087e-06	5.0293e-05	2.32969e-12	-0.0347	-1.03622e-06	0.000941685	0.1	3.95	1.94654
294.9	1073.47		294.9	1329.61	0.01	6.55518e-05	0.1	-0.03582	0.05	0.000941685	0.5	3.879	9.65535
294.8	1057.4		294.8	1238.19	0.02	3.80859e-05	0.2	-0.03616	0.1	0.000941685	1	3.75	18.0017
294.7	1151.43		294.7	1227.88	0.03	5.0293e-05	0.3	-0.04046	0.15	0.000994001	4.7	3.501	79.0232
294.6	1132.48		294.6	1229.5	0.04	4.41895e-05	0.4	-0.03802	0.2	0.000994001	8.2	3.294	122.049
294.5	1062.22		294.5	1271.62	0.05	5.63965e-05	0.5	-0.03657	0.25	0.000994001	10	3.086	130.636
294.4	1070.81		294.4	1276.22	0.06	5.33447e-05	0.6	-0.03989	0.3	0.000994001	22	2.746	227.56
294.3	1197.6		294.3	1250.01	0.07	6.25e-05	0.7	-0.03775	0.35	0.000889369	47	2.217	316.885
294.2	1072.67		294.2	1254.15	0.08	5.63965e-05	0.8	-0.03609	0.4	0.000941685	100	1.799	443.951
294.1	1114.79		294.1	1271.11	0.09	6.86035e-05	0.9	-0.03346	0.45	0.000994001	122	1.683	474.024
294	1115.01		294	1250.86	0.1	5.94482e-05	1	-0.03423	0.5	0.000837054	150	1.44	426.667
293.9	1107.68		293.9	1284.5	0.11	7.4707e-05	1.1	-0.03619	0.55	0.000889369	172	1.271	381.147
293.8	1085.47		293.8	1252.64	0.12	6.86035e-05	1.2	-0.03267	0.6	0.000941685	200	1.12	344.143
293.7	1105.93		293.7	1220.11	0.13	7.77588e-05	1.3	-0.03896	0.65	0.000941685	470	0.564	205.082
293.6	1135.32		293.6	1260.65	0.14	7.16553e-05	1.4	-0.03508	0.7	0.000889369	510	0.531	197.257
293.5	1172.85		293.5	1225.02	0.15	8.08105e-05	1.5	-0.03497	0.75	0.000837054	680	0.415	160.649
293.4	1067.87		293.4	1274.3	0.16	7.4707e-05	1.6	-0.0352	0.8	0.000941685	830	0.356	144.295
293.3	1020.05		293.3	1313.19	0.17	8.69141e-05	1.7	-0.0349	0.85	0.000889369	1000	0.308	130.129
293.2	1040.7		293.2	1245.11	0.18	7.77588e-05	1.8	-0.03817	0.9	0.000889369	2000	0.167	76.513
293.1	1141.31		293.1	1241.98	0.19	8.99658e-05	1.9	-0.03761	0.95	0.000837054	3300	0.112	56.7835
293	1134.26		293	1212.01	0.2	7.77588e-05	2	-0.03503	1	0.000941685	4700	0.081	42.3
292.9	1087.8		292.9	1206.58	0.21	8.99658e-05	2.1	-0.03825	1.05	0.000994001	5100	0.075	39.3518
292.8	1095.83		292.8	1226.29	0.22	8.38623e-05	2.2	-0.03402	1.1	0.000941685	6800	0.057	30.3062
292.7	1124.13		292.7	1295.24	0.23	9.91211e-05	2.3	-0.03491	1.15	0.000994001	10000	0.039	20.8642
292.6	1077.68		292.6	1323.57	0.24	8.99658e-05	2.4	-0.03564	1.2	0.000994001
292.5	1113.96		292.5	1375.63	0.25	9.91211e-05	2.5	-0.03422	1.25	0.000941685
292.4	1079.71		292.4	1387.29	0.26	9.30176e-05	2.6	-0.03466	1.3	0.000994001
292.3	1056.89		292.3	1357.26	0.27	0.000105225	2.7	-0.03762	1.35	0.000994001
292.2	1072.47		292.2	1406.73	0.28	9.60693e-05	2.8	-0.03644	1.4	0.000994001
292.1	1126.23		292.1	1477.75	0.29	0.000102173	2.9	-0.03656	1.45	0.000889369
292	1151.5		292	1423.61	0.3	8.99658e-05	2.96	-0.03667	1.5	0.000994001
291.9	1175.77		291.9	1419.31	0.31	9.91211e-05	2.97	-0.03791	1.55	0.000994001
291.8	1093.28		291.8	1397.8	0.32	9.60693e-05	3	-0.03845	1.6	0.000994001
291.7	1142.18		291.7	1445.66	0.33	0.000105225	3.01	-0.03922	1.65	0.000994001
291.6	1191.7		291.6	1524.82	0.34	0.000108276	3.02	-0.03841	1.7	0.000994001
291.5	1128.23		291.5	1505.4	0.35	0.000111328	3.12	-0.03761	1.75	0.000994001
291.4	1139.29		291.4	1526.72	0.36	0.000105225	3.22	0.2914	1.8	0.000994001
291.3	1245.59		291.3	1545.09	0.37	0.000108276	3.23	0.2911	1.85	0.000994001
291.2	1250.45		291.2	1626.85	0.38	0.000102173	3.24	0.29274	1.9	0.000994001
291.1	1209.72		291.1	1625.54	0.39	0.000117432	3.25	0.29302	1.95	0.000994001
291	1224.68		291	1653.58	0.4	0.000105225	3.26	0.28948	2	0.000889369
290.9	1199.32		290.9	1620.42	0.41	0.000108276	3.27	0.25797	2.05	0.000889369
290.8	1213.19		290.8	1621.18	0.42	0.000105225	3.28	0.17628	2.1	0.000889369
290.7	1288.03		290.7	1648.75	0.43	0.000108276	3.29	0.08608	2.15	0.000889369
290.6	1317.33		290.6	1628.99	0.44	0.000105225	3.3	0.01371	2.2	0.000889369
290.5	1286.89		290.5	1651.87	0.45	0.000105225	3.31	-0.01978	2.25	0.000837054
290.4	1228.28		290.4	1645.81	0.46	0.000108276	3.32	-0.03359	2.3	0.000889369
290.3	1237.91		290.3	1539.19	0.47	0.00011438	3.33	-0.03512	2.35	0.000889369
290.2	1380.82		290.2	1625.36	0.48	0.000105225	3.34	-0.03749	2.4	0.000889369
290.1	1421.4		290.1	1588.63	0.49	0.000111328	3.35	-0.03738	2.45	0.000889369
290	1360.83		290	1555.76	0.5	0.000105225	3.36	-0.03696	2.5	0.000837054
289.9	1336.2		289.9	1525.95	0.51	0.000111328	3.37	-0.03801	2.55	0.000941685
289.8	1355.4		289.8	1469.74	0.52	0.000105225	3.38	-0.03711	2.6	0.000941685
289.7	1335.33		289.7	1492.08	0.53	0.00011438	3.39	-0.03515	2.65	0.000994001
289.6	1467.83		289.6	1461.18	0.54	0.000105225	3.4	-0.03367	2.7	0.000994001
289.5	1551.35		289.5	1416.65	0.55	0.00011438	3.41	-0.03351	2.75	0.000994001
289.4	1525.51		289.4	1445.21	0.56	0.000108276	3.42	-0.03426	2.8	0.000994001
289.3	1604.82		289.3	1414.53	0.57	0.00011438	3.43	-0.03005	2.85	0.000994001
289.2	1713.95		289.2	1470.5	0.58	0.000108276	3.44	-0.03089	2.9	0.000994001
289.1	1763.83		289.1	1464.08	0.59	0.000117432	3.45	-0.03163	2.95	0.000994001
289	1806.08		289	1432.51	0.6	0.000108276	3.46	-0.03192	3	0.000994001
288.9	1878.91		288.9	1431.58	0.61	0.00011438	3.47	-0.02975	3.05	0.000994001
288.8	1942.72		288.8	1446.55	0.62	0.000108276	3.48	-0.03338	3.1	0.000994001
288.7	1985.27		288.7	1550.32	0.63	0.000117432	3.49	-0.03459	3.15	0.000994001
288.6	2093.54		288.6	1456.49	0.64	0.000111328	3.5	-0.0378	3.2	0.000941685
288.5	2133.52		288.5	1505.13	0.65	0.000120483	3.51	-0.03801	3.25	0.000837054
288.4	2164.99		288.4	1537.28	0.66	0.000111328	3.52	-0.03702	3.3	0.000837054
288.3	2248.32		288.3	1571.07	0.67	0.000120483	3.53	-0.03972	3.35	0.000889369
288.2	2348.81		288.2	1515.03	0.68	0.00011438	3.54	-0.03907	3.4	0.000837054
288.1	2395.25		288.1	1541.59	0.69	0.00013269	3.55	-0.03972	3.45	0.000784738
288	2428.57		288	1613.05	0.7	0.000129639	3.56	-0.03692	3.5	0.000784738
287.9	2486.17		287.9	1662.05	0.71	0.00013269	3.57	-0.04001	3.55	0.000784738
287.8	2436.15		287.8	1691.85	0.72	0.00013269	3.58	-0.03756	3.6	0.000941685
287.7	2367.63		287.7	1630.43	0.73	0.000138794	3.59	-0.03591	3.65	0.000889369
287.6	2352.44		287.6	1702.36	0.74	0.000141846	3.6	-0.03518	3.7	0.000941685
287.5	2339.88		287.5	1776.88	0.75	0.000147949	3.61	-0.0353	3.75	0.000889369
287.4	2450.84		287.4	1743.44	0.76	0.000147949	3.62	-0.03443	3.8	0.000994001
287.3	2414.39		287.3	1826.22	0.77	0.000154053	3.63	-0.0341	3.85	0.000994001
287.2	2437.55		287.2	1956.01	0.78	0.000151001	3.64	-0.03447	3.9	0.000941685
287.1	2626.21		287.1	1946.35	0.79	0.000157104	3.65	-0.03515	3.95	0.000941685
287	2779.67		287	2027.76	0.8	0.000151001	3.66	-0.03759	4	0.000994001
286.9	2864.23		286.9	2097.44	0.81	0.000157104	3.67	-0.03465	4.05	0.0011
286.8	3077.95		286.8	2189.5	0.82	0.000157104	3.68	-0.03494	4.1	0.0011
286.7	3376.87		286.7	2354.79	0.83	0.000163208	3.69	-0.03666	4.15	0.0011
286.6	3697.53		286.6	2587.48	0.84	0.000160156	3.7	-0.03539	4.2	0.00105
286.5	3940.59		286.5	2738.32	0.85	0.000163208	3.71	-0.03592	4.25	0.00105
286.4	4229.87		286.4	2863.11	0.86	0.000160156	3.72	-0.03389	4.3	0.0011
286.3	4308.24		286.3	2974.74	0.87	0.00016626	3.73	-0.03497	4.35	0.000994001
286.2	4747.29		286.2	3292.71	0.88	0.000160156	3.74	-0.03575	4.4	0.0011
286.1	4773.31		286.1	3373.52	0.89	0.000163208	3.75	-0.03383	4.45	0.00105
286	4881.81		286	3665.74	0.9	0.000154053	3.76	-0.03421	4.5	0.0012
285.9	5046.56		285.9	3936.17	0.91	0.000163208	3.77	-0.03419	4.55	0.0012
285.8	5167.93		285.8	4148.93	0.92	0.000157104	3.78	-0.03481	4.6	0.00126
285.7	5405.93		285.7	4452.85	0.93	0.00016626	3.79	-0.03321	4.65	0.0012
285.6	5641.21		285.6	4944.6	0.94	0.000163208	3.8	-0.03615	4.7	0.00157
285.5	6248.46		285.5	5482.98	0.95	0.000163208	3.81	-0.03614	4.75	0.00272
285.4	6764.55		285.4	6344.24	0.96	0.000151001	3.82	-0.03888	4.8	0.00654
285.3	7664.66		285.3	7336.87	0.97	0.000160156	3.83	-0.03774	4.85	0.01983
285.2	8868.31		285.2	8749.95	0.98	0.000154053	3.84	-0.03675	4.9	0.10547
285.1	10091.6		285.1	10559.4	0.99	0.000160156	3.85	-0.03714	4.95	0.50459
285	11488		285	12858.3	1	0.000154053	3.86	-0.03722	5	0.60006
284.9	13363.8		284.9	15531.6	1.01	0.000160156	3.87	-0.03726	5.05	0.58662
284.8	15198.6		284.8	18705.7	1.02	0.000154053	3.88	-0.0391	5.1	0.56799
284.7	16612.5		284.7	22025.3	1.03	0.000160156	3.89	-0.03741	5.15	0.55042
284.6	18101.4		284.6	25049.4	1.04	0.000157104	3.9	-0.03671	5.2	0.53399
284.5	18865.4		284.5	27468.7	1.05	0.000163208	3.91	-0.03402	5.25	0.43244
284.4	18974.2		284.4	28685.3	1.06	0.000160156	3.92	-0.03593	5.3	0.05974
284.3	17954.7		284.3	27251.4	1.07	0.000163208	3.93	-0.03603	5.35	0.01413
284.2	16334.8		284.2	24544.1	1.08	0.000160156	3.94	-0.03611	5.4	0.00523
284.1	14173.6		284.1	20668.3	1.09	0.00016626	3.95	-0.03848	5.45	0.00214
284	11899.2		284	16597.4	1.1	0.00016626	3.96	-0.03643	5.5	0.00146
283.9	9907.87		283.9	12316.6	1.11	0.000169312	3.97	-0.03728	5.55	0.00131
283.8	7941.98		283.8	8931.61	1.12	0.000163208	3.98	-0.03566	5.6	0.00141
283.7	6219.37		283.7	6700.98	1.13	0.000169312	3.99	-0.03751	5.65	0.00126
283.6	5064.92		283.6	5119.87	1.14	0.000163208	4	-0.0372	5.7	0.0011
283.5	4231.6		283.5	4068.5	1.15	0.000172363	4.01	-0.03828	5.75	0.00126
283.4	3509.29		283.4	3406.28	1.16	0.000163208	4.02	-0.03654	5.8	0.0011
283.3	2833.29		283.3	2786.29	1.17	0.00016626	4.03	-0.03675	5.85	0.00115
283.2	2298.89		283.2	2239.66	1.18	0.00016626	4.04	-0.03834	5.9	0.0011
283.1	2077.14		283.1	1934.8	1.19	0.000172363	4.05	-0.03448	5.95	0.0011
283	1622.16		283	1611.33	1.2	0.000169312	4.06	-0.03456	6	0.0011
282.9	1355.48		282.9	1345.23	1.21	0.000172363	4.07	-0.03737	6.05	0.0011
282.8	1096.01		282.8	1141.38	1.22	0.000172363	4.08	-0.036	6.1	0.0011
282.7	961.405		282.7	920.438	1.23	0.000178467	4.09	-0.03763	6.15	0.0011
282.6	790.116		282.6	773.469	1.24	0.000175415	4.1	-0.03655	6.2	0.00105
282.5	581.893		282.5	656.693	1.25	0.000172363	4.11	-0.03919	6.25	0.0012
282.4	527.561		282.4	498.189	1.26	0.000175415	4.12	-0.03974	6.3	0.0011
282.3	470.628		282.3	418.317	1.27	0.000178467	4.13	-0.03846	6.35	0.0011
282.2	379.992		282.2	354.552	1.28	0.000175415	4.14	-0.03731	6.4	0.0011
282.1	345.168		282.1	337.145	1.29	0.000178467	4.15	-0.04067	6.45	0.000994001
282	317.627		282	233.183	1.3	0.000178467	4.16	-0.0406	6.5	0.000941685
281.9	270.578		281.9	252.751	1.31	0.000181519	4.17	-0.04204	6.55	0.000994001
281.8	275.57		281.8	208.043	1.32	0.000178467	4.18	-0.04161	6.6	0.000889369
281.7	245.138		281.7	172.369	1.33	0.00018457	4.19	-0.04199	6.65	0.000941685
281.6	226.281		281.6	148.079	1.34	0.00018457	4.2	-0.04196	6.7	0.000941685
281.5	215.016		281.5	177.251	1.35	0.000181519	4.21	-0.04186	6.75	0.000784738
281.4	187.725		281.4	163.085	1.36	0.00018457	4.22	-0.03833	6.8	0.000889369
281.3	193.487		281.3	166.687	1.37	0.000187622	4.23	-0.04408	6.85	0.000889369
281.2	193.998		281.2	145.508	1.38	0.000187622	4.24	-0.04124	6.9	0.000941685
281.1	181.583		281.1	157.643	1.39	0.000193726	4.25	-0.04224	6.95	0.000889369
281	208.153		281	120.398	1.4	0.000187622	4.26	-0.03956	7	0.00105
280.9	178.822		280.9	114.596	1.41	0.000193726	4.27	-0.04079	7.05	0.00105
280.8	166.377		280.8	130.412	1.42	0.000193726	4.28	-0.04237	7.1	0.00105
280.7	167.367		280.7	124.78	1.43	0.000196777	4.29	-0.04041	7.15	0.00105
280.6	159.894		280.6	123.87	1.44	0.000193726	4.3	-0.04083	7.2	0.00105
280.5	190.226		280.5	114.676	1.45	0.000196777	4.31	-0.04017	7.25	0.00105
280.4	212.755		280.4	137.655	1.46	0.000196777	4.32	-0.04233	7.3	0.000994001
280.3	167.687		280.3	124.06	1.47	0.000196777	4.33	-0.04031	7.35	0.00105
280.2	172.889		280.2	124.31	1.48	0.000199829	4.34	-0.04006	7.4	0.00105
280.1	179.362		280.1	117.677	1.49	0.000196777	4.35	-0.04025	7.45	0.000994001
280	187.145		280	108.633	1.5	0.000196777	4.36	-0.04424	7.5	0.00105
279.9	161.144		279.9	114.486	1.51	0.000202881	4.37	-0.04163	7.55	0.00105
279.8	152.591		279.8	107.733	1.52	0.000196777	4.38	-0.03763	7.6	0.00105
279.7	161.965		279.7	111.355	1.53	0.000196777	4.39	-0.04136	7.65	0.00105
279.6	179.052		279.6	91.5966	1.54	0.000202881	4.4	-0.03891	7.7	0.000994001
279.5	165.056		279.5	106.423	1.55	0.000215088	4.41	-0.03969	7.75	0.00105
279.4	191.267		279.4	107.323	1.56	0.000212036	4.42	-0.04088	7.8	0.000941685
279.3	205.092		279.3	103.792	1.57	0.000208984	4.43	-0.03933	7.85	0.000994001
279.2	160.074		279.2	103.922	1.58	0.000208984	4.44	-0.04004	7.9	0.000994001
279.1	162.815		279.1	131.453	1.59	0.000212036	4.45	-0.0374	7.95	0.000994001
279	177.981		279	126.761	1.6	0.000202881	4.46	-0.03222	8	0.000941685
278.9	173.159		278.9	116.146	1.61	0.000202881	4.47	-0.02736	8.05	0.000889369
278.8	166.797		278.8	122.759	1.62	0.000202881	4.48	-0.02493	8.1	0.000889369
278.7	168.607		278.7	115.096	1.63	0.000208984	4.49	-0.01641	8.15	0.000941685
278.6	159.434		278.6	112.875	1.64	0.000205933	4.5	-0.00459	8.2	0.000837054
278.5	157.873		278.5	101.571	1.65	0.000212036	4.51	0.00519	8.25	0.000941685
278.4	188.836		278.4	100.29	1.66	0.000205933	4.52	0.02102	8.3	0.000889369
278.3	159.244		278.3	95.7183	1.67	0.000205933	4.53	0.0364	8.35	0.000941685
278.2	153.321		278.2	88.6154	1.68	0.000205933	4.54	0.05526	8.4	0.000837054
278.1	162.445		278.1	93.6174	1.69	0.000205933	4.55	0.07145	8.45	0.000889369
278	153.231		278	116.146	1.7	0.000202881	4.56	0.09105	8.5	0.000941685
277.9	149.44		277.9	100.22	1.71	0.000202881	4.57	0.10841	8.55	0.000994001
					1.72	0.000202881	4.58	0.13009	8.6	0.000994001
					1.73	0.000202881	4.59	0.15266	8.65	0.00105
					1.74	0.000202881	4.6	0.1723	8.7	0.000994001
					1.75	0.000202881	4.61	0.19608	8.75	0.000941685
					1.76	0.000205933	4.62	0.22495	8.8	0.000994001
					1.77	0.000205933	4.63	0.25788	8.85	0.000941685
					1.78	0.000208984	4.64	0.29959	8.9	0.000941685
					1.79	0.000212036	4.65	0.3564	8.95	0.000994001
					1.8	0.000212036	4.66	0.41954	9	0.00105
					1.81	0.000212036	4.67	0.49786	9.05	0.000994001
					1.82	0.000215088	4.68	0.59398	9.1	0.000941685
					1.83	0.000215088	4.69	0.71019	9.15	0.000994001
					1.84	0.00021814	4.7	0.84693	9.2	0.000941685
					1.85	0.00021814	4.71	1.01336	9.25	0.00105
					1.86	0.000221191	4.72	1.20816	9.3	0.000994001
					1.87	0.00021814	4.73	1.44456	9.35	0.000994001
					1.88	0.000221191	4.74	1.73704	9.4	0.00105
					1.89	0.00021814	4.75	2.09648	9.45	0.000941685
					1.9	0.00021814	4.76	2.55213	9.5	0.000889369
					1.91	0.00021814	4.77	3.12342	9.55	0.000889369
					1.92	0.00021814	4.78	3.84397	9.6	0.000889369
					1.93	0.000215088	4.79	4.75161	9.65	0.000889369
					1.94	0.00021814	4.8	5.90102	9.7	0.000889369
					1.95	0.000215088	4.81	7.35253	9.75	0.000889369
					1.96	0.00021814	4.82	9.17494	9.8	0.000837054
					1.97	0.00021814	4.83	11.4689	9.85	0.000889369
					1.98	0.000221191	4.84	14.3421	9.9	0.000889369
					1.99	0.000215088	4.85	17.9655	9.95	0.000837054
					2	0.00021814	4.86	22.5283	10	0.000994001
					2.01	0.000215088	4.87	28.1726	10.05	0.000994001
					2.02	0.000215088	4.88	34.8482	10.1	0.000994001
					2.03	0.000215088	4.89	42.1918	10.15	0.000994001
					2.04	0.000215088	4.9	49.6962	10.2	0.000941685
					2.05	0.000212036	4.91	56.9894	10.25	0.000994001
					2.06	0.000221191	4.92	63.8818	10.3	0.000994001
					2.07	0.000221191	4.93	70.2415	10.35	0.000994001
					2.08	0.000224243	4.94	75.9339	10.4	0.00105
					2.09	0.00021814	4.95	80.7817	10.45	0.000994001
					2.1	0.00021814	4.96	84.5637	10.5	0.000994001
					2.11	0.000215088	5.02	88.6674	10.55	0.000994001
					2.12	0.000221191	5.12	85.2433	10.6	0.00105
					2.13	0.000221191	5.15	72.8482	10.65	0.00105
					2.14	0.000221191	5.16	66.9002	10.7	0.000994001
					2.15	0.000221191	5.17	60.3644	10.75	0.00105
					2.16	0.000227295	5.18	53.3739	10.8	0.00105
					2.17	0.000215088	5.19	46.035	10.85	0.000994001
					2.18	0.000221191	5.2	38.5112	10.9	0.00105
					2.19	0.000221191	5.21	31.2457	10.95	0.000994001
					2.2	0.000221191	5.22	24.822	11	0.000837054
					2.21	0.000215088	5.23	19.5621	11.05	0.000889369
					2.22	0.000224243	5.24	15.4194	11.1	0.000889369
					2.23	0.000215088	5.25	12.1828	11.15	0.000889369
					2.24	0.000221191	5.26	9.63965	11.2	0.000837054
					2.25	0.000215088	5.27	7.63802	11.25	0.000941685
					2.26	0.00021814	5.28	6.05961	11.3	0.000889369
					2.27	0.000230347	5.29	4.81345	11.35	0.000889369
					2.28	0.00023645	5.3	3.83276	11.4	0.000889369
					2.29	0.000230347	5.31	3.06278	11.45	0.000837054
					2.3	0.000230347	5.32	2.4579	11.5	0.000994001
					2.31	0.000230347	5.33	1.97889	11.55	0.000994001
					2.32	0.000233398	5.34	1.59891	11.6	0.000994001
					2.33	0.000227295	5.35	1.30328	11.65	0.000994001
					2.34	0.000227295	5.36	1.06828	11.7	0.000994001
					2.35	0.000227295	5.37	0.87853	11.75	0.00105
					2.36	0.000227295	5.38	0.7245	11.8	0.000994001
					2.37	0.000224243	5.39	0.59447	11.85	0.000994001
					2.38	0.000233398	5.4	0.49047	11.9	0.000994001
					2.39	0.000224243	5.41	0.40196	11.95	0.000994001
					2.4	0.000233398	5.42	0.32917	12	0.000941685
					2.41	0.000221191	5.43	0.27009	12.05	0.000837054
					2.42	0.000230347	5.44	0.22478	12.1	0.000941685
					2.43	0.000227295	5.45	0.18611	12.15	0.000994001
					2.44	0.000233398	5.46	0.15248	12.2	0.000994001
					2.45	0.000227295	5.47	0.12857	12.25	0.000994001
					2.46	0.000227295	5.48	0.10953	12.3	0.00105
					2.47	0.000221191	5.49	0.09302	12.35	0.000994001
					2.48	0.000227295	5.5	0.07615	12.4	0.000994001
					2.49	0.000227295	5.51	0.06183	12.45	0.000994001
					2.5	0.000233398	5.52	0.04647	12.5	0.000994001
					2.51	0.000227295	5.53	0.034	12.55	0.000889369
					2.52	0.000233398	5.54	0.02171	12.6	0.000889369
					2.53	0.000230347	5.55	0.0109	12.65	0.000889369
					2.54	0.00023645	5.56	0.00341	12.7	0.000889369
					2.55	0.000230347	5.57	-0.00669	12.75	0.000889369
					2.56	0.000233398	5.58	-0.01652	12.8	0.000889369
					2.57	0.000227295	5.59	-0.02242	12.85	0.000889369
					2.58	0.000233398	5.6	-0.02895	12.9	0.000889369
					2.59	0.000233398	5.61	-0.03185	12.95	0.000889369
					2.6	0.000242554	5.62	-0.03232	13	0.000889369
					2.61	0.000230347	5.63	-0.03173	13.05	0.000994001
					2.62	0.00023645	5.64	-0.03148	13.1	0.000941685
					2.63	0.000233398	5.65	-0.03507	13.15	0.000941685
					2.64	0.000239502	5.66	-0.03358	13.2	0.000994001
					2.65	0.000227295	5.67	-0.0323	13.25	0.00105
					2.66	0.000233398	5.68	-0.03047	13.3	0.000994001
					2.67	0.000230347	5.69	-0.03081	13.35	0.000941685
					2.68	0.000254761	5.7	-0.0281	13.4	0.000941685
					2.69	0.000239502	5.71	-0.0293	13.45	0.000889369
					2.7	0.000245605	5.72	-0.02949	13.5	0.000784738
					2.71	0.000248657	5.73	-0.03506	13.55	0.000837054
					2.72	0.000251709	5.74	-0.03608	13.6	0.000889369
					2.73	0.000248657	5.75	-0.03158	13.65	0.000941685
					2.74	0.000239502	5.76	-0.03256	13.7	0.000994001
					2.75	0.00023645	5.77	-0.03244	13.75	0.0011
					2.76	0.000230347	5.78	-0.03259	13.8	0.00105
					2.77	0.000227295	5.79	-0.03124	13.85	0.00105
					2.78	0.000233398	5.8	-0.03128	13.9	0.0011
					2.79	0.000224243	5.81	-0.03255	13.95	0.00105
					2.8	0.00023645	5.82	-0.03184	14	0.00105
					2.81	0.000224243	5.83	-0.02698	14.05	0.000994001
					2.82	0.000227295	5.84	-0.02751	14.1	0.000941685
					2.83	0.000230347	5.85	-0.02733	14.15	0.00105
					2.84	0.00023645	5.86	-0.02831	14.2	0.000941685
					2.85	0.000227295	5.87	-0.02824	14.25	0.00105
					2.86	0.000239502	5.88	-0.0292	14.3	0.000994001
					2.87	0.000233398	5.89	-0.02982	14.35	0.00105
					2.88	0.000242554	5.9	-0.03359	14.4	0.000994001
					2.89	0.000233398	5.91	-0.03022	14.45	0.000941685
					2.9	0.00023645	5.92	-0.033	14.5	0.000941685
					2.91	0.000233398	5.93	-0.03389	14.55	0.00115
					2.92	0.00023645	5.94	-0.0334	14.6	0.0011
					2.93	0.000233398	5.95	-0.03436	14.65	0.00115
					2.94	0.000242554	5.96	-0.03188	14.7	0.00126
					2.95	0.000233398	5.97	-0.03294	14.75	0.00126
					2.96	0.000242554	5.98	-0.03269	14.8	0.00136
					2.97	0.000233398	5.99	-0.03034	14.85	0.0023
					2.98	0.000239502	6	-0.02855	14.9	0.00476
					2.99	0.000230347	6.01	-0.0304	14.95	0.01376
					3	0.000245605	6.02	-0.02846	15	0.05446
					3.01	0.000233398	6.03	-0.02702	15.05	0.35711
					3.02	0.000245605	6.04	-0.02935	15.1	0.60111
					3.03	0.00023645	6.05	-0.02829	15.15	0.58609
					3.04	0.000245605	6.06	-0.03246	15.2	0.56742
					3.05	0.00023645	6.07	-0.03095	15.25	0.54953
					3.06	0.000248657	6.08	-0.03109	15.3	0.52363
					3.07	0.000242554	6.09	-0.03535	15.35	0.25603
					3.08	0.000251709	6.1	-0.03257	15.4	0.03076
					3.09	0.000245605	6.11	-0.03112	15.45	0.00973
					3.1	0.000251709	6.12	-0.0333	15.5	0.00471
					3.11	0.000254761	6.13	-0.03298	15.55	0.00183
					3.12	0.000260864	6.14	-0.03047	15.6	0.00126
					3.13	0.000251709	6.15	-0.03127	15.65	0.00115
					3.14	0.000266968	6.16	-0.02914	15.7	0.00105
					3.15	0.000251709	6.17	-0.02985	15.75	0.0011
					3.16	0.000263916	6.18	-0.03052	15.8	0.00105
					3.17	0.000251709	6.19	-0.02775	15.85	0.000994001
					3.18	0.000260864	6.2	-0.03075	15.9	0.00126
					3.19	0.000251709	6.21	-0.03294	15.95	0.000994001
					3.2	0.000257812	6.22	-0.0311	16	0.000994001
					3.21	0.000254761	6.23	-0.03138	16.05	0.00105
					3.22	0.00027002	6.24	-0.03224	16.1	0.00105
					3.23	0.000257812	6.25	-0.03207	16.15	0.0011
					3.24	0.000263916	6.26	-0.02931	16.2	0.0011
					3.25	0.000254761	6.27	-0.03022	16.25	0.00115
					3.26	0.000266968	6.28	-0.02854	16.3	0.00105
					3.27	0.000260864	6.29	-0.03102	16.35	0.00115
					3.28	0.000276123	6.3	-0.02931	16.4	0.0011
					3.29	0.000260864	6.31	-0.02871	16.45	0.0011
					3.3	0.000279175	6.32	-0.02828	16.5	0.0011
					3.31	0.000257812	6.33	-0.03074	16.55	0.00105
					3.32	0.000266968	6.34	-0.02715	16.6	0.00105
					3.33	0.000251709	6.35	-0.03157	16.65	0.00105
					3.34	0.000263916	6.36	-0.0328	16.7	0.00105
					3.35	0.000251709	6.37	-0.03481	16.75	0.00105
					3.36	0.000266968	6.38	-0.03326	16.8	0.000941685
					3.37	0.000260864	6.39	-0.03227	16.85	0.000994001
					3.38	0.000266968	6.4	-0.03028	16.9	0.00105
					3.39	0.000257812	6.41	-0.03261	16.95	0.000994001
					3.4	0.000263916	6.42	-0.03052	17	0.00105
					3.41	0.000254761	6.43	-0.03206	17.05	0.000941685
					3.42	0.000266968	6.44	-0.03288	17.1	0.000941685
					3.43	0.000254761	6.45	-0.02903	17.15	0.000941685
					3.44	0.00027002	6.46	-0.02719	17.2	0.000837054
					3.45	0.000257812	6.47	-0.02972	17.25	0.000889369
					3.46	0.00027002	6.48	-0.02921	17.3	0.000889369
					3.47	0.000257812	6.49	-0.03104	17.35	0.000889369
					3.48	0.000273071	6.5	-0.03021	17.4	0.000837054
					3.49	0.000266968	6.51	-0.02979	17.45	0.000941685
					3.5	0.000276123	6.52	-0.03255	17.5	0.000941685
					3.51	0.000263916	6.53	-0.03153	17.55	0.000941685
					3.52	0.000273071	6.54	-0.03169	17.6	0.00105
					3.53	0.000260864	6.55	-0.03448	17.65	0.000994001
					3.54	0.00027002	6.56	-0.03649	17.7	0.000994001
					3.55	0.000260864	6.57	-0.03116	17.75	0.00105
					3.56	0.00027002	6.58	-0.03116	17.8	0.000994001
					3.57	0.000260864	6.59	-0.0326	17.85	0.000994001
					3.58	0.00027002	6.6	-0.03523	17.9	0.000994001
					3.59	0.000257812	6.61	-0.03427	17.95	0.000994001
					3.6	0.000273071	6.62	-0.03244	18	0.00105
					3.61	0.000257812	6.63	-0.03113	18.05	0.000994001
					3.62	0.000276123	6.64	-0.03286	18.1	0.00105
					3.63	0.000260864	6.65	-0.02813	18.15	0.00105
					3.64	0.00027002	6.66	-0.03087	18.2	0.000994001
					3.65	0.000254761	6.67	-0.03083	18.25	0.000994001
					3.66	0.00027002	6.68	-0.0337	18.3	0.00105
					3.67	0.000260864	6.69	-0.03014	18.35	0.00105
					3.68	0.00027002	6.7	-0.02941	18.4	0.00105
					3.69	0.000260864	6.71	-0.02905	18.45	0.000941685
					3.7	0.000273071	6.72	-0.03276	18.5	0.000994001
					3.71	0.000263916	6.73	-0.02815	18.55	0.000941685
					3.72	0.000276123	6.74	-0.03155	18.6	0.000837054
					3.73	0.000263916	6.75	-0.02953	18.65	0.000994001
					3.74	0.000282227	6.76	-0.03185	18.7	0.000941685
					3.75	0.000257812	6.77	-0.02842	18.75	0.000889369
					3.76	0.000276123	6.78	-0.03394	18.8	0.000941685
					3.77	0.000263916	6.79	-0.00794	18.85	0.000889369
					3.78	0.000276123	6.8	0.06219	18.9	0.000941685
					3.79	0.000263916	6.81	0.16186	18.95	0.000889369
					3.8	0.000282227	6.82	0.24194	19	0.000941685
					3.81	0.000273071	6.83	0.27714	19.05	0.000994001
					3.82	0.00028833	6.84	0.29153	19.1	0.000994001
					3.83	0.000276123	6.85	0.29146	19.15	0.00105
					3.84	0.000291382	6.86	0.29413	19.2	0.000994001
					3.85	0.00027002	6.87	0.29239	19.25	0.000994001
					3.86	0.00028833	6.88	0.29803	19.3	0.00105
					3.87	0.000266968	6.92	0.02275	19.35	0.000994001
					3.88	0.00028833	7.02	-0.03318	19.4	0.00105
					3.89	0.00027002	7.09	-0.03283	19.45	0.000994001
					3.9	0.00028833	7.19	-0.03639	19.5	0.000941685
					3.91	0.00027002	7.29	-0.03243	19.55	0.000994001
					3.92	0.000285278	7.39	-0.03215	19.6	0.000994001
					3.93	0.000273071	7.49	-0.0337	19.65	0.000994001
					3.94	0.00028833	7.59	-0.02852	19.7	0.000994001
					3.95	0.000266968	7.69	-0.03286	19.75	0.000994001
					3.96	0.000291382	7.79	-0.03121	19.8	0.000994001
					3.97	0.000273071	7.89	-0.03392	19.85	0.000994001
					3.98	0.00028833	7.99	-0.034	19.9	0.000994001
					3.99	0.000266968	8.09	-0.03116	19.95	0.000994001
					4	0.00028833	8.19	-0.0362	20	0.000994001
					4.01	0.00027002	8.29	-0.03281	20.05	0.000889369
					4.02	0.000285278	8.39	-0.03518	20.1	0.000889369
					4.03	0.00027002	8.49	-0.03488	20.15	0.000941685
					4.04	0.000282227	8.59	-0.03413	20.2	0.000889369
					4.05	0.000263916	8.69	-0.03521	20.25	0.000889369
					4.06	0.000285278	8.79	-0.03635	20.3	0.000941685
					4.07	0.000263916	8.89	-0.03585	20.35	0.000889369
					4.08	0.000285278	8.99	-0.03327	20.4	0.000784738
					4.09	0.00027002	9.09	-0.0328	20.45	0.000941685
					4.1	0.000282227	9.19	-0.03316	20.5	0.000941685
					4.11	0.00027002	9.29	-0.03299	20.55	0.000941685
					4.12	0.000291382	9.39	-0.032	20.6	0.000941685
					4.13	0.000266968	9.49	-0.0318	20.65	0.000994001
					4.14	0.000279175	9.59	-0.03265	20.7	0.000994001
					4.15	0.000263916	9.69	-0.03643	20.75	0.000941685
					4.16	0.000282227	9.79	-0.03411	20.8	0.00105
					4.17	0.000263916	9.89	-0.0339	20.85	0.000994001
					4.18	0.000291382	9.99	-0.03277	20.9	0.00105
					4.19	0.000260864	10.09	-0.03333	20.95	0.000994001
					4.2	0.00028833	10.19	-0.03417	21	0.000994001
					4.21	0.000266968	10.29	-0.03281	21.05	0.000994001
					4.22	0.00028833	10.39	-0.03282	21.1	0.000941685
					4.23	0.000263916	10.49	-0.02981	21.15	0.000994001
					4.24	0.00028833	10.59	-0.03367	21.2	0.000994001
					4.25	0.000266968	10.69	-0.03232	21.25	0.000994001
					4.26	0.000282227	10.79	-0.03577	21.3	0.000994001
					4.27	0.000263916	10.89	-0.03509	21.35	0.000994001
					4.28	0.000285278	10.99	-0.03696	21.4	0.000994001
					4.29	0.00027002	11.09	-0.03641	21.45	0.000994001
					4.3	0.000282227	11.19	-0.03467	21.5	0.000994001
					4.31	0.000263916	11.29	-0.0351	21.55	0.000941685
					4.32	0.000291382	11.39	-0.03415	21.6	0.000889369
					4.33	0.000273071	11.49	-0.04057	21.65	0.000837054
					4.34	0.000294434	11.59	-0.03572	21.7	0.000941685
					4.35	0.000276123	11.69	-0.03644	21.75	0.000941685
					4.36	0.000331055	11.79	-0.03692	21.8	0.000837054
					4.37	0.000373779	11.89	-0.03567	21.85	0.000889369
					4.38	0.000373779	11.99	-0.03808	21.9	0.000941685
					4.39	0.000349365	12.09	-0.03855	21.95	0.000889369
					4.4	0.000370728	12.19	-0.03699	22	0.000889369
					4.41	0.000361572	12.29	-0.0371	22.05	0.000994001
					4.42	0.00039209	12.39	-0.03428	22.1	0.000994001
					4.43	0.000382935	12.49	-0.03649	22.15	0.000994001
					4.44	0.000419556	12.59	-0.03468	22.2	0.000994001
					4.45	0.000434814	12.69	-0.03791	22.25	0.000994001
					4.46	0.000483643	12.79	-0.03611	22.3	0.00105
					4.47	0.000544678	12.89	-0.03795	22.35	0.00105
					4.48	0.000657593	12.99	-0.03652	22.4	0.000994001
					4.49	0.000801025	13.04	-0.0352	22.45	0.00105
					4.5	0.000770508	13.05	-0.03556	22.5	0.000994001
					4.51	0.000727783	13.08	-0.03396	22.55	0.000994001
					4.52	0.000779663	13.09	-0.03428	22.6	0.000994001
					4.53	0.000746094	13.1	-0.03472	22.65	0.00105
					4.54	0.000770508	13.2	-0.04008	22.7	0.000941685
					4.55	0.00253	13.3	0.28968	22.75	0.000994001
					4.56	0.00812	13.31	0.29125	22.8	0.000994001
					4.57	0.01143	13.32	0.29278	22.85	0.000994001
					4.58	0.01585	13.33	0.29251	22.9	0.000994001
					4.59	0.02186	13.34	0.28284	22.95	0.000994001
					4.6	0.02828	13.35	0.22949	23	0.000994001
					4.61	0.02804	13.36	0.13872	23.05	0.000941685
					4.62	0.03047	13.37	0.05491	23.1	0.000889369
					4.63	0.03486	13.38	-0.00514	23.15	0.000941685
					4.64	0.03553	13.39	-0.02662	23.2	0.000889369
					4.65	0.03675	13.4	-0.03494	23.25	0.000889369
					4.66	0.03828	13.41	-0.0362	23.3	0.000889369
					4.67	0.0398	13.42	-0.0365	23.35	0.000889369
					4.68	0.04124	13.43	-0.03551	23.4	0.000889369
					4.69	0.0456	13.44	-0.03633	23.45	0.000784738
					4.7	0.04948	13.45	-0.03486	23.5	0.000784738
					4.71	0.05213	13.46	-0.03439	23.55	0.000889369
					4.72	0.06104	13.47	-0.03514	23.6	0.000889369
					4.73	0.06351	13.48	-0.03325	23.65	0.000889369
					4.74	0.06855	13.49	-0.03523	23.7	0.000994001
					4.75	0.07716	13.5	-0.0338	23.75	0.000941685
					4.76	0.08582	13.51	-0.02936	23.8	0.000994001
					4.77	0.0983	13.52	-0.03483	23.85	0.00105
					4.78	0.11546	13.53	-0.03369	23.9	0.0011
					4.79	0.12855	13.54	-0.0337	23.95	0.0011
					4.8	0.14924	13.55	-0.03626	24	0.00115
					4.81	0.17255	13.56	-0.03668	24.05	0.00105
					4.82	0.1995	13.57	-0.03776	24.1	0.0011
					4.83	0.23658	13.58	-0.03994	24.15	0.0011
					4.84	0.29624	13.59	-0.03801	24.2	0.0011
					4.85	0.38334	13.6	-0.03821	24.25	0.0011
					4.86	0.48222	13.61	-0.04061	24.3	0.0011
					4.87	0.60947	13.62	-0.03766	24.35	0.0011
					4.88	0.74619	13.63	-0.03978	24.4	0.00115
					4.89	0.94578	13.64	-0.03893	24.45	0.0011
					4.9	1.20518	13.65	-0.03871	24.5	0.0011
					4.91	1.51859	13.66	-0.03815	24.55	0.000994001
					4.92	1.85184	13.67	-0.03614	24.6	0.0011
					4.93	2.19791	13.68	-0.03726	24.65	0.00105
					4.94	2.60227	13.69	-0.03921	24.7	0.00115
					4.95	2.97031	13.7	-0.03825	24.75	0.00115
					4.96	3.353	13.71	-0.03939	24.8	0.000994001
					4.97	3.7122	13.72	-0.04095	24.85	0.0011
					4.98	3.98106	13.73	-0.04084	24.9	0.00167
					4.99	3.98136	13.74	-0.04175	24.95	0.00324
					5	3.66123	13.75	-0.04189	25	0.0079
					5.01	3.16593	13.76	-0.04013	25.05	0.02977
					5.02	2.61753	13.77	-0.03997	25.1	0.19995
					5.03	2.17411	13.78	-0.03873	25.15	0.57427
					5.04	1.85368	13.79	-0.03649	25.2	0.5953
					5.05	1.61289	13.8	-0.03835	25.25	0.57788
					5.06	1.44444	13.81	-0.03635	25.3	0.5602
					5.07	1.31229	13.82	-0.03596	25.35	0.54487
					5.08	1.20365	13.83	-0.03451	25.4	0.50542
					5.09	1.1182	13.84	-0.03298	25.45	0.13613
					5.1	1.04649	13.85	-0.03505	25.5	0.01993
					5.11	0.98972	13.86	-0.03621	25.55	0.00732
					5.12	0.94303	13.87	-0.03856	25.6	0.00382
					5.13	0.8997	13.88	-0.03941	25.65	0.00173
					5.14	0.86552	13.89	-0.04123	25.7	0.00136
					5.15	0.83134	13.9	-0.04082	25.75	0.00131
					5.16	0.80448	13.91	-0.04175	25.8	0.0012
					5.17	0.78831	13.92	-0.03871	25.85	0.00105
					5.18	0.75718	13.93	-0.04022	25.9	0.0011
					5.19	0.73429	13.94	-0.03957	25.95	0.0012
					5.2	0.71629	13.95	-0.03811	26	0.0012
					5.21	0.69859	13.96	-0.03947	26.05	0.0011
					5.22	0.67966	13.97	-0.0375	26.1	0.00105
					5.23	0.64213	13.98	-0.03435	26.15	0.000994001
					5.24	0.57682	13.99	-0.03629	26.2	0.00105
					5.25	0.50388	14	-0.03458	26.25	0.00105
					5.26	0.4054	14.01	-0.03637	26.3	0.000994001
					5.27	0.32612	14.02	-0.03689	26.35	0.00115
					5.28	0.2689	14.03	-0.03949	26.4	0.00105
					5.29	0.21564	14.04	-0.04014	26.45	0.00105
					5.3	0.16969	14.05	-0.03976	26.5	0.00105
					5.31	0.13349	14.06	-0.03884	26.55	0.0011
					5.32	0.1013	14.07	-0.04093	26.6	0.000994001
					5.33	0.07664	14.08	-0.04223	26.65	0.0011
					5.34	0.05671	14.09	-0.04072	26.7	0.00105
					5.35	0.04362	14.1	-0.04029	26.75	0.00105
					5.36	0.0326	14.11	-0.04095	26.8	0.000994001
					5.37	0.02243	14.12	-0.0408	26.85	0.000994001
					5.38	0.01487	14.13	-0.03883	26.9	0.00105
					5.39	0.01283	14.14	-0.03659	26.95	0.000889369
					5.4	0.00865	14.15	-0.03998	27	0.000994001
					5.41	0.00662	14.16	-0.03746	27.05	0.000994001
					5.42	0.0052	14.17	-0.03905	27.1	0.00105
					5.43	0.00481	14.18	-0.03795	27.15	0.00105
					5.44	0.0023	14.19	-0.03933	27.2	0.00105
					5.45	0.00056604	14.2	-0.03873	27.25	0.000994001
					5.46	-0.000459351	14.21	-0.04004	27.3	0.000941685
					5.47	-0.00107	14.22	-0.0381	27.35	0.00105
					5.48	-0.00154	14.23	-0.0391	27.4	0.000994001
					5.49	-0.00224	14.24	-0.04073	27.45	0.00105
					5.5	-0.00244	14.25	-0.04044	27.5	0.00105
					5.51	-0.00316	14.26	-0.03835	27.55	0.000941685
					5.52	-0.00333	14.27	-0.03887	27.6	0.000941685
					5.53	-0.00405	14.28	-0.03778	27.65	0.000941685
					5.54	-0.00428	14.29	-0.03715	27.7	0.000941685
					5.55	-0.00487	14.3	-0.03682	27.75	0.000889369
					5.56	-0.00484	14.31	-0.03693	27.8	0.000941685
					5.57	-0.00512	14.32	-0.03814	27.85	0.000889369
					5.58	-0.00536	14.33	-0.03708	27.9	0.000941685
					5.59	-0.00543	14.34	-0.0367	27.95	0.000941685
					5.6	-0.00502	14.35	-0.03775	28	0.000784738
					5.61	-0.00556	14.36	-0.04016	28.05	0.000941685
					5.62	-0.00583	14.37	-0.03949	28.1	0.00105
					5.63	-0.00703	14.38	-0.04005	28.15	0.00105
					5.64	-0.00738	14.39	-0.04023	28.2	0.000994001
					5.65	-0.00768	14.4	-0.04126	28.25	0.00105
					5.66	-0.00817	14.41	-0.04053	28.3	0.000994001
					5.67	-0.00841	14.42	-0.03978	28.35	0.000994001
					5.68	-0.00827	14.43	-0.03987	28.4	0.000994001
					5.69	-0.00822	14.44	-0.04196	28.45	0.00105
					5.7	-0.0081	14.45	-0.03717	28.5	0.000994001
					5.71	-0.008	14.46	-0.03818	28.55	0.000994001
					5.72	-0.00789	14.47	-0.03767	28.6	0.00105
					5.73	-0.00779	14.48	-0.03698	28.65	0.000994001
					5.74	-0.00769	14.49	-0.03704	28.7	0.000941685
					5.75	-0.00765	14.5	-0.03958	28.75	0.00105
					5.76	-0.00754	14.51	-0.03651	28.8	0.000994001
					5.77	-0.00748	14.52	-0.03824	28.85	0.00105
					5.78	-0.00736	14.53	-0.03722	28.9	0.000994001
					5.79	-0.00727	14.54	-0.03074	28.95	0.000994001
					5.8	-0.00714	14.55	-0.02938	29	0.000994001
					5.81	-0.00705	14.56	-0.0239	29.05	0.000784738
					5.82	-0.0069	14.57	-0.01255	29.1	0.000837054
					5.83	-0.00685	14.58	-0.00389	29.15	0.000889369
					5.84	-0.0068	14.59	0.00924	29.2	0.000941685
					5.85	-0.00674	14.6	0.02552	29.25	0.000941685
					5.86	-0.00664	14.61	0.04255	29.3	0.000889369
					5.87	-0.00649	14.62	0.05902	29.35	0.000941685
					5.88	-0.00623	14.63	0.0783	29.4	0.000837054
					5.89	-0.00614	14.64	0.09598	29.45	0.000941685
					5.9	-0.00606	14.65	0.11371	29.5	0.000889369
					5.91	-0.006	14.66	0.13764	29.55	0.000941685
					5.92	-0.00589	14.67	0.15662	29.6	0.00105
					5.93	-0.00585	14.68	0.17848	29.65	0.00105
					5.94	-0.00575	14.69	0.2037	29.7	0.00105
					5.95	-0.00571	14.7	0.2327	29.75	0.000994001
					5.96	-0.00561	14.71	0.26795	29.8	0.000994001
					5.97	-0.00556	14.72	0.31553	29.85	0.000994001
					5.98	-0.00546	14.73	0.37368	29.9	0.000994001
					5.99	-0.00542	14.74	0.44167	29.95	0.00105
					6	-0.00534	14.75	0.53071	30	0.00105
					6.01	-0.0053	14.76	0.63047	30.05	0.000994001
					6.02	-0.00521	14.77	0.75485	30.1	0.000941685
					6.03	-0.00518	14.78	0.90309	30.15	0.000889369
					6.04	-0.00511	14.79	1.08105	30.2	0.000994001
					6.05	-0.00507	14.8	1.29084	30.25	0.000994001
					6.06	-0.00499	14.81	1.54761	30.3	0.000994001
					6.07	-0.00496	14.82	1.86286	30.35	0.000994001
					6.08	-0.00488	14.83	2.2578	30.4	0.000994001
					6.09	-0.00484	14.84	2.75395	30.45	0.000994001
					6.1	-0.00476	14.85	3.37596	30.5	0.000994001
					6.11	-0.00473	14.86	4.16417	30.55	0.000941685
					6.12	-0.00466	14.87	5.15851	30.6	0.000837054
					6.13	-0.00463	14.88	6.41448	30.65	0.000941685
					6.14	-0.00455	14.89	7.99702	30.7	0.000941685
					6.15	-0.00453	14.9	9.9891	30.75	0.000889369
					6.16	-0.00445	14.91	12.4896	30.8	0.000889369
					6.17	-0.00444	14.92	15.6335	30.85	0.000889369
					6.18	-0.00437	14.93	19.5943	30.9	0.000889369
					6.19	-0.00436	14.94	24.5746	30.95	0.000889369
					6.2	-0.00428	14.95	30.6762	31	0.000889369
					6.21	-0.00426	14.96	37.7549	31.05	0.000941685
					6.22	-0.00419	14.97	45.3592	31.1	0.000994001
					6.23	-0.00418	14.98	52.9982	31.15	0.000994001
					6.24	-0.00412	14.99	60.3528	31.2	0.000837054
					6.25	-0.0041	15	67.2574	31.25	0.000941685
					6.26	-0.00404	15.01	73.5759	31.3	0.000994001
					6.27	-0.00402	15.02	79.1599	31.35	0.000994001
					6.28	-0.00395	15.03	83.8132	31.4	0.000994001
					6.29	-0.00396	15.07	90.8564	31.45	0.00105
					6.3	-0.0039	15.17	89.2676	31.5	0.00105
					6.31	-0.00388	15.22	70.8989	31.55	0.000941685
					6.32	-0.00381	15.23	64.4329	31.6	0.000994001
					6.33	-0.0038	15.24	57.4514	31.65	0.000994001
					6.34	-0.00374	15.25	50.0716	31.7	0.000994001
					6.35	-0.00373	15.26	42.4155	31.75	0.000994001
					6.36	-0.00367	15.27	34.8054	31.8	0.000994001
					6.37	-0.00366	15.28	27.8278	31.85	0.000994001
					6.38	-0.00359	15.29	21.9627	31.9	0.000941685
					6.39	-0.00358	15.3	17.294	31.95	0.000994001
					6.4	-0.00354	15.31	13.6487	32	0.000994001
					6.41	-0.00353	15.32	10.794	32.05	0.000889369
					6.42	-0.00347	15.33	8.54772	32.1	0.000889369
					6.43	-0.00347	15.34	6.77685	32.15	0.000941685
					6.44	-0.0034	15.35	5.38166	32.2	0.000837054
					6.45	-0.00339	15.36	4.27886	32.25	0.000784738
					6.46	-0.00334	15.37	3.41351	32.3	0.000889369
					6.47	-0.00333	15.38	2.73165	32.35	0.000889369
					6.48	-0.00328	15.39	2.1941	32.4	0.000941685
					6.49	-0.00327	15.4	1.77003	32.45	0.000889369
					6.5	-0.00322	15.41	1.43482	32.5	0.000941685
					6.51	-0.00322	15.42	1.1729	32.55	0.000889369
					6.52	-0.00317	15.43	0.96217	32.6	0.000994001
					6.53	-0.00316	15.44	0.79124	32.65	0.00105
					6.54	-0.0031	15.45	0.64973	32.7	0.00105
					6.55	-0.00316	15.46	0.5327	32.75	0.000994001
					6.56	-0.0031	15.47	0.43882	32.8	0.00105
					6.57	-0.00311	15.48	0.36017	32.85	0.00105
					6.58	-0.00304	15.49	0.29481	32.9	0.000994001
					6.59	-0.00305	15.5	0.24326	32.95	0.00105
					6.6	-0.003	15.51	0.20213	33	0.000941685
					6.61	-0.003	15.52	0.16774	33.05	0.000994001
					6.62	-0.00294	15.53	0.13889	33.1	0.000994001
					6.63	-0.00295	15.54	0.11898	33.15	0.000994001
					6.64	-0.00289	15.55	0.10074	33.2	0.000994001
					6.65	-0.00289	15.56	0.08526	33.25	0.000994001
					6.66	-0.00284	15.57	0.06825	33.3	0.000994001
					6.67	-0.00284	15.58	0.05334	33.35	0.000889369
					6.68	-0.00279	15.59	0.03917	33.4	0.000994001
					6.69	-0.0028	15.6	0.02689	33.45	0.000994001
					6.7	-0.00274	15.61	0.01562	33.5	0.000941685
					6.71	-0.00275	15.62	0.00362	33.55	0.000889369
					6.72	-0.00269	15.63	-0.00538	33.6	0.000837054
					6.73	-0.00271	15.64	-0.013	33.65	0.000784738
					6.74	-0.00266	15.65	-0.02088	33.7	0.000732422
					6.75	-0.00268	15.66	-0.02655	33.75	0.000784738
					6.76	-0.00262	15.67	-0.03032	33.8	0.000837054
					6.77	-0.00263	15.68	-0.03373	33.85	0.000994001
					6.78	-0.00257	15.69	-0.03329	33.9	0.000994001
					6.79	-0.00258	15.7	-0.03219	33.95	0.000994001
					6.8	-0.00252	15.71	-0.03387	34	0.000941685
					6.81	-0.00253	15.72	-0.03244	34.05	0.000941685
					6.82	-0.00248	15.73	-0.02947	34.1	0.00105
					6.83	-0.00249	15.74	-0.03069	34.15	0.00105
					6.84	-0.00243	15.75	-0.03037	34.2	0.00105
					6.85	-0.00245	15.76	-0.02852	34.25	0.0011
					6.86	-0.00239	15.77	-0.03115	34.3	0.0011
					6.87	-0.00241	15.78	-0.02894	34.35	0.0011
					6.88	-0.00235	15.79	-0.03281	34.4	0.000941685
					6.89	-0.00236	15.8	-0.03707	34.45	0.0011
					6.9	-0.00231	15.81	-0.03555	34.5	0.0011
					6.91	-0.00233	15.82	-0.03377	34.55	0.0011
					6.92	-0.00226	15.83	-0.03833	34.6	0.0011
					6.93	-0.00228	15.84	-0.03695	34.65	0.00115
					6.94	-0.00223	15.85	-0.03674	34.7	0.00115
					6.95	-0.00224	15.86	-0.03582	34.75	0.00105
					6.96	-0.00219	15.87	-0.0361	34.8	0.0012
					6.97	-0.00221	15.88	-0.036	34.85	0.0012
					6.98	-0.00214	15.89	-0.03458	34.9	0.00131
					6.99	-0.00217	15.9	-0.02833	34.95	0.00167
					7	-0.00211	15.91	-0.03343	35	0.0033
					7.01	-0.00213	15.92	-0.03251	35.05	0.0079
					7.02	-0.00207	15.93	-0.03208	35.1	0.02454
					7.03	-0.00209	15.94	-0.03234	35.15	0.14015
					7.04	-0.00202	15.95	-0.03378	35.2	0.53054
					7.05	-0.00204	15.96	-0.03421	35.25	0.59593
					7.06	-0.00199	15.97	-0.03405	35.3	0.57715
					7.07	-0.00202	15.98	-0.03415	35.35	0.55784
					7.08	-0.00195	15.99	-0.03524	35.4	0.54016
					7.09	-0.00198	16	-0.03702	35.45	0.52232
					7.1	-0.00191	16.01	-0.03328	35.5	0.37678
					7.11	-0.00193	16.02	-0.03351	35.55	0.04515
					7.12	-0.00188	16.03	-0.03417	35.6	0.01161
					7.13	-0.00191	16.04	-0.0325	35.65	0.00502
					7.14	-0.00185	16.05	-0.03232	35.7	0.00225
					7.15	-0.00187	16.06	-0.03012	35.75	0.00152
					7.16	-0.00183	16.07	-0.03242	35.8	0.00126
					7.17	-0.00186	16.08	-0.0306	35.85	0.00131
					7.18	-0.00181	16.09	-0.03002	35.9	0.00126
					7.19	-0.00183	16.1	-0.03064	35.95	0.0012
					7.2	-0.00177	16.11	-0.03163	36	0.00136
					7.21	-0.0018	16.12	-0.03403	36.05	0.00131
					7.22	-0.00174	16.13	-0.03462	36.1	0.0012
					7.23	-0.00177	16.14	-0.03477	36.15	0.0011
					7.24	-0.00172	16.15	-0.03514	36.2	0.00115
					7.25	-0.00174	16.16	-0.0372	36.25	0.00115
					7.26	-0.00168	16.17	-0.0325	36.3	0.00126
					7.27	-0.0017	16.18	-0.03535	36.35	0.00115
					7.28	-0.00165	16.19	-0.0364	36.4	0.00115
					7.29	-0.00167	16.2	-0.0338	36.45	0.00115
					7.3	-0.00163	16.21	-0.03429	36.5	0.000889369
					7.31	-0.00165	16.22	-0.03327	36.55	0.00105
					7.32	-0.00159	16.23	-0.03143	36.6	0.000994001
					7.33	-0.00162	16.24	-0.03447	36.65	0.00105
					7.34	-0.00157	16.25	-0.03072	36.7	0.000941685
					7.35	-0.00159	16.26	-0.03288	36.75	0.000994001
					7.36	-0.00154	16.27	-0.03605	36.8	0.000941685
					7.37	-0.00156	16.28	-0.03625	36.85	0.000889369
					7.38	-0.00152	16.29	-0.03543	36.9	0.000994001
					7.39	-0.00154	16.3	-0.03844	36.95	0.000994001
					7.4	-0.00148	16.31	-0.03826	37	0.000941685
					7.41	-0.00151	16.32	-0.03785	37.05	0.000941685
					7.42	-0.00146	16.33	-0.03613	37.1	0.000994001
					7.43	-0.00148	16.34	-0.03596	37.15	0.00105
					7.44	-0.00143	16.35	-0.03684	37.2	0.00105
					7.45	-0.00145	16.36	-0.03546	37.25	0.00105
					7.46	-0.00141	16.37	-0.03161	37.3	0.00105
					7.47	-0.00143	16.38	-0.03425	37.35	0.00105
					7.48	-0.00138	16.39	-0.03019	37.4	0.00105
					7.49	-0.00141	16.4	-0.03237	37.45	0.00105
					7.5	-0.00136	16.41	-0.02967	37.5	0.00105
					7.51	-0.00139	16.42	-0.03154	37.55	0.00105
					7.52	-0.00134	16.43	-0.0344	37.6	0.000941685
					7.53	-0.00136	16.44	-0.03269	37.65	0.00105
					7.54	-0.00131	16.45	-0.03289	37.7	0.00105
					7.55	-0.00134	16.46	-0.03395	37.75	0.000994001
					7.56	-0.00129	16.47	-0.03511	37.8	0.000994001
					7.57	-0.00131	16.48	-0.03421	37.85	0.000994001
					7.58	-0.00126	16.49	-0.03468	37.9	0.000994001
					7.59	-0.00128	16.5	-0.03588	37.95	0.000994001
					7.6	-0.00124	16.51	-0.03479	38	0.00105
					7.61	-0.00127	16.52	-0.03477	38.05	0.00105
					7.62	-0.00122	16.53	-0.0318	38.1	0.000941685
					7.63	-0.00124	16.54	-0.03444	38.15	0.000941685
					7.64	-0.00119	16.55	-0.03469	38.2	0.000889369
					7.65	-0.00122	16.56	-0.03399	38.25	0.000889369
					7.66	-0.00117	16.57	-0.03301	38.3	0.000941685
					7.67	-0.0012	16.58	-0.03474	38.35	0.000941685
					7.68	-0.00115	16.59	-0.03756	38.4	0.000941685
					7.69	-0.00118	16.6	-0.03569	38.45	0.000889369
					7.7	-0.00113	16.61	-0.03639	38.5	0.000889369
					7.71	-0.00116	16.62	-0.03659	38.55	0.000889369
					7.72	-0.00111	16.63	-0.0393	38.6	0.000941685
					7.73	-0.00114	16.64	-0.03674	38.65	0.0011
					7.74	-0.00109	16.65	-0.03797	38.7	0.00105
					7.75	-0.00111	16.66	-0.03861	38.75	0.0011
					7.76	-0.00107	16.67	-0.03915	38.8	0.0011
					7.77	-0.00109	16.68	-0.03606	38.85	0.0011
					7.78	-0.00104	16.69	-0.03453	38.9	0.00105
					7.79	-0.00106	16.7	-0.03486	38.95	0.00105
					7.8	-0.00103	16.71	-0.03584	39	0.000994001
					7.81	-0.00106	16.72	-0.03479	39.05	0.00105
					7.82	-0.00101	16.73	-0.0362	39.1	0.000994001
					7.83	-0.00104	16.74	-0.03493	39.15	0.00105
					7.84	-0.000984253	16.75	-0.03575	39.2	0.00105
					7.85	-0.00101	16.76	-0.03461	39.25	0.000941685
					7.86	-0.000968994	16.77	-0.03577	39.3	0.00105
					7.87	-0.000984253	16.78	-0.03699	39.35	0.000941685
					7.88	-0.000947632	16.79	-0.03834	39.4	0.00105
					7.89	-0.000972046	16.8	-0.0352	39.45	0.00105
					7.9	-0.000923218	16.81	-0.03761	39.5	0.000994001
					7.91	-0.000956787	16.82	-0.03448	39.55	0.000994001
					7.92	-0.000914062	16.83	-0.03434	39.6	0.000889369
					7.93	-0.000935425	16.84	-0.03448	39.65	0.000941685
					7.94	-0.0008927	16.85	-0.02955	39.7	0.000784738
					7.95	-0.000914062	16.86	0.02064	39.75	0.000889369
					7.96	-0.000883545	16.87	0.10805	39.8	0.000941685
					7.97	-0.000917114	16.88	0.20573	39.85	0.000889369
					7.98	-0.000886597	16.89	0.26309	39.9	0.000941685
					7.99	-0.000895752	16.9	0.28334	39.95	0.000941685
					8	-0.000859131	16.91	0.29144	40	0.000941685
					8.01	-0.000880493	16.92	0.28884	40.05	0.000889369
					8.02	-0.000837769	16.93	0.29171	40.1	0.000994001
					8.03	-0.000862183	16.94	0.29062	40.15	0.00105
					8.04	-0.000819458	16.96	0.23646	40.2	0.00105
					8.05	-0.000846924	17.06	-0.0349	40.25	0.00105
					8.06	-0.000804199	17.15	-0.03961	40.3	0.00105
					8.07	-0.000828613	17.25	-0.03492	40.35	0.000994001
					8.08	-0.000791992	17.35	-0.03878	40.4	0.000994001
					8.09	-0.000810303	17.45	-0.0342	40.45	0.00105
					8.1	-0.000767578	17.55	-0.03514	40.5	0.00105
					8.11	-0.000804199	17.65	-0.03421	40.55	0.000994001
					8.12	-0.000761475	17.75	-0.03684	40.6	0.00105
					8.13	-0.000779785	17.85	-0.03831	40.65	0.00105
					8.14	-0.000749268	17.95	-0.03329	40.7	0.00105
					8.15	-0.000761475	18.05	-0.03488	40.75	0.000994001
					8.16	-0.000730957	18.15	-0.03443	40.8	0.000889369
					8.17	-0.000749268	18.25	-0.03451	40.85	0.000994001
					8.18	-0.000712646	18.35	-0.0336	40.9	0.00105
					8.19	-0.000730957	18.45	-0.03349	40.95	0.00105
					8.2	-0.000709595	18.55	-0.0372	41	0.000994001
					8.21	-0.000721802	18.65	-0.03324	41.05	0.000994001
					8.22	-0.000682129	18.75	-0.03785	41.1	0.000941685
					8.23	-0.000706543	18.85	-0.03551	41.15	0.000941685
					8.24	-0.000669922	18.95	-0.03594	41.2	0.000941685
					8.25	-0.000676025	19.05	-0.03744	41.25	0.000889369
					8.26	-0.000654663	19.15	-0.03783	41.3	0.000889369
					8.27	-0.000676025	19.25	-0.03354	41.35	0.000941685
					8.28	-0.000633301	19.35	-0.03442	41.4	0.000941685
					8.29	-0.000651611	19.45	-0.03818	41.45	0.000889369
					8.3	-0.000618042	19.55	-0.0338	41.5	0.000941685
					8.31	-0.000645508	19.65	-0.03569	41.55	0.000941685
					8.32	-0.000611938	19.75	-0.03366	41.6	0.000994001
					8.33	-0.000624146	19.85	-0.03177	41.65	0.00105
					8.34	-0.000593628	19.95	-0.03303	41.7	0.000994001
					8.35	-0.000608887	20.05	-0.03613	41.75	0.000994001
					8.36	-0.000581421	20.15	-0.03708	41.8	0.000994001
					8.37	-0.000590576	20.25	-0.0338	41.85	0.000837054
					8.38	-0.000566162	20.35	-0.03382	41.9	0.000994001
					8.39	-0.000581421	20.45	-0.03405	41.95	0.000994001
					8.4	-0.000550903	20.55	-0.03403	42	0.000994001
					8.41	-0.000560059	20.65	-0.03553	42.05	0.000994001
					8.42	-0.000532593	20.75	-0.03556	42.1	0.00105
					8.43	-0.000550903	20.85	-0.03447	42.15	0.00105
					8.44	-0.000520386	20.95	-0.03535	42.2	0.000994001
					8.45	-0.000541748	21.05	-0.03455	42.25	0.000994001
					8.46	-0.00051123	21.15	-0.03339	42.3	0.000994001
					8.47	-0.000538696	21.25	-0.03377	42.35	0.00105
					8.48	-0.000520386	21.35	-0.03715	42.4	0.00105
					8.49	-0.000538696	21.45	-0.03837	42.45	0.00105
					8.5	-0.000495972	21.55	-0.03405	42.5	0.00105
					8.51	-0.000517334	21.65	-0.03434	42.55	0.00105
					8.52	-0.000483765	21.75	-0.03593	42.6	0.000837054
					8.53	-0.000505127	21.85	-0.036	42.65	0.000941685
					8.54	-0.000474609	21.95	-0.03479	42.7	0.000889369
					8.55	-0.000502075	22.05	-0.03657	42.75	0.000941685
					8.56	-0.000468506	22.15	-0.03222	42.8	0.000941685
					8.57	-0.000486816	22.25	-0.03612	42.85	0.000889369
					8.58	-0.000456299	22.35	-0.03466	42.9	0.000784738
					8.59	-0.000480713	22.45	-0.03659	42.95	0.000889369
					8.6	-0.000456299	22.55	-0.03736	43	0.000889369
					8.61	-0.000456299	22.65	-0.03598	43.05	0.000889369
					8.62	-0.000431885	22.75	-0.03096	43.1	0.000994001
					8.63	-0.000444092	22.85	-0.03579	43.15	0.00105
					8.64	-0.000419678	22.95	-0.03483	43.2	0.000994001
					8.65	-0.000437988	23.05	-0.03406	43.25	0.000994001
					8.66	-0.000410522	23.12	-0.03414	43.3	0.000994001
					8.67	-0.000428833	23.13	-0.03453	43.35	0.000941685
					8.68	-0.000395264	23.16	-0.03609	43.4	0.000994001
					8.69	-0.000413574	23.17	-0.03606	43.45	0.00105
					8.7	-0.000376953	23.18	-0.03683	43.5	0.000994001
					8.71	-0.000410522	23.28	-0.03306	43.55	0.000994001
					8.72	-0.000383057	23.38	0.28997	43.6	0.000889369
					8.73	-0.000395264	23.39	0.29069	43.65	0.000889369
					8.74	-0.00037085	23.4	0.29167	43.7	0.000784738
					8.75	-0.000386108	23.41	0.2904	43.75	0.000784738
					8.76	-0.000355591	23.42	0.28115	43.8	0.000784738
					8.77	-0.000376953	23.43	0.22715	43.85	0.000889369
					8.78	-0.000343384	23.44	0.13791	--	--
					8.79	-0.000346436	23.45	0.0531	--	--
					8.8	-0.00033728	23.46	-0.00461	--	--
					8.81	-0.000355591	23.47	-0.02719	--	--
					8.82	-0.00031897	23.48	-0.03416	--	--
					8.83	-0.000349487	23.49	-0.03566	--	--
					8.84	-0.000322021	23.5	-0.03699	--	--
					8.85	-0.000343384	23.51	-0.03606	--	--
					8.86	-0.000309814	23.52	-0.03666	--	--
					8.87	-0.000334229	23.53	-0.03662	--	--
					8.88	-0.000300659	23.54	-0.03667	--	--
					8.89	-0.000325073	23.55	-0.03837	--	--
					8.9	-0.000297607	23.56	-0.03709	--	--
					8.91	-0.000315918	23.57	-0.03924	--	--
					8.92	-0.000288452	23.58	-0.03781	--	--
					8.93	-0.000297607	23.59	-0.03569	--	--
					8.94	-0.000264038	23.6	-0.0367	--	--
					8.95	-0.000291504	23.61	-0.03662	--	--
					8.96	-0.000257935	23.62	-0.03682	--	--
					8.97	-0.000288452	23.63	-0.03625	--	--
					8.98	-0.000257935	23.64	-0.03965	--	--
					8.99	-0.000279297	23.65	-0.03594	--	--
					9	-0.000251831	23.66	-0.03679	--	--
					9.01	-0.00026709	23.67	-0.03574	--	--
					9.02	-0.000242676	23.68	-0.03643	--	--
					9.03	-0.000257935	23.69	-0.03617	--	--
					9.04	-0.000233521	23.7	-0.03775	--	--
					9.05	-0.000254883	23.71	-0.03729	--	--
					9.06	-0.000221313	23.72	-0.03831	--	--
					9.07	-0.000251831	23.73	-0.03956	--	--
					9.08	-0.000218262	23.74	-0.03584	--	--
					9.09	-0.000236572	23.75	-0.03693	--	--
					9.1	-0.000212158	23.76	-0.03894	--	--
					9.11	-0.000233521	23.77	-0.03686	--	--
					9.12	-0.000206055	23.78	-0.037	--	--
					9.13	-0.000224365	23.79	-0.0383	--	--
					9.14	-0.000193848	23.8	-0.03736	--	--
					9.15	-0.000212158	23.81	-0.03924	--	--
					9.16	-0.000184692	23.82	-0.03781	--	--
					9.17	-0.000212158	23.83	-0.03739	--	--
					9.18	-0.000187744	23.84	-0.03919	--	--
					9.19	-0.000199951	23.85	-0.03951	--	--
					9.2	-0.000178589	23.86	-0.03837	--	--
					9.21	-0.000196899	23.87	-0.03807	--	--
					9.22	-0.000172485	23.88	-0.03819	--	--
					9.23	-0.000187744	23.89	-0.03787	--	--
					9.24	-0.000169434	23.9	-0.03828	--	--
					9.25	-0.000184692	23.91	-0.03703	--	--
					9.26	-0.000160278	23.92	-0.03703	--	--
					9.27	-0.000178589	23.93	-0.03679	--	--
					9.28	-0.000148071	23.94	-0.03571	--	--
					9.29	-0.000172485	23.95	-0.0376	--	--
					9.3	-0.000148071	23.96	-0.0384	--	--
					9.31	-0.00016333	23.97	-0.03987	--	--
					9.32	-0.00014502	23.98	-0.03999	--	--
					9.33	-0.000154175	23.99	-0.03996	--	--
					9.34	-0.000132813	24	-0.03853	--	--
					9.35	-0.000157227	24.01	-0.03868	--	--
					9.36	-0.000123657	24.02	-0.03723	--	--
					9.37	-0.000151123	24.03	-0.03924	--	--
					9.38	-0.000120605	24.04	-0.03909	--	--
					9.39	-0.000135864	24.05	-0.03895	--	--
					9.4	-0.00011145	24.06	-0.03618	--	--
					9.41	-0.000132813	24.07	-0.03734	--	--
					9.42	-0.000108398	24.08	-0.03718	--	--
					9.43	-0.000126709	24.09	-0.03865	--	--
					9.44	-0.00011145	24.1	-0.03747	--	--
					9.45	-0.000126709	24.11	-0.04142	--	--
					9.46	-0.000102295	24.12	-0.04112	--	--
					9.47	-0.000114502	24.13	-0.03909	--	--
					9.48	-9.00879e-05	24.14	-0.03844	--	--
					9.49	-0.000108398	24.15	-0.03905	--	--
					9.5	-8.70361e-05	24.16	-0.0403	--	--
					9.51	-0.000108398	24.17	-0.04037	--	--
					9.52	-7.48291e-05	24.18	-0.03604	--	--
					9.53	-9.31396e-05	24.19	-0.03818	--	--
					9.54	-7.48291e-05	24.2	-0.0384	--	--
					9.55	-9.31396e-05	24.21	-0.03598	--	--
					9.56	-6.26221e-05	24.22	-0.0334	--	--
					9.57	-8.70361e-05	24.23	-0.04025	--	--
					9.58	-5.65186e-05	24.24	-0.03588	--	--
					9.59	-8.09326e-05	24.25	-0.03994	--	--
					9.6	-5.34668e-05	24.26	-0.03789	--	--
					9.61	-7.48291e-05	24.27	-0.03795	--	--
					9.62	-5.34668e-05	24.28	-0.04068	--	--
					9.63	-6.87256e-05	24.29	-0.03893	--	--
					9.64	-4.73633e-05	24.3	-0.03753	--	--
					9.65	-6.56738e-05	24.31	-0.03825	--	--
					9.66	-4.12598e-05	24.32	-0.03979	--	--
					9.67	-5.65186e-05	24.33	-0.03749	--	--
					9.68	-2.90527e-05	24.34	-0.0383	--	--
					9.69	-5.95703e-05	24.35	-0.03697	--	--
					9.7	-2.90527e-05	24.36	-0.03656	--	--
					9.71	-5.34668e-05	24.37	-0.0368	--	--
					9.72	-2.29492e-05	24.38	-0.03463	--	--
					9.73	-4.43115e-05	24.39	-0.03782	--	--
					9.74	-1.68457e-05	24.4	-0.03794	--	--
					9.75	-3.51562e-05	24.41	-0.03768	--	--
					9.76	-1.68457e-05	24.42	-0.0378	--	--
					9.77	-3.51562e-05	24.43	-0.0378	--	--
					9.78	-1.37939e-05	24.44	-0.03884	--	--
					9.79	-3.8208e-05	24.45	-0.03968	--	--
					9.8	-7.69043e-06	24.46	-0.03945	--	--
					9.81	-2.6001e-05	24.47	-0.04039	--	--
					9.82	-1.58691e-06	24.48	-0.0415	--	--
					9.83	-2.29492e-05	24.49	-0.03889	--	--
					9.84	1.67236e-05	24.5	-0.03996	--	--
					9.85	-2.6001e-05	24.51	-0.03813	--	--
					9.86	7.56836e-06	24.52	-0.04079	--	--
					9.87	-1.68457e-05	24.53	-0.03625	--	--
					9.88	4.5166e-06	24.54	-0.03812	--	--
					9.89	-1.07422e-05	24.55	-0.03497	--	--
					9.9	7.56836e-06	24.56	-0.03565	--	--
					9.91	-1.07422e-05	24.57	-0.03549	--	--
					9.92	1.67236e-05	24.58	-0.03849	--	--
					9.93	1.67236e-05	24.59	-0.03611	--	--
					9.94	1.67236e-05	24.6	-0.03668	--	--
					9.95	-1.58691e-06	24.61	-0.03501	--	--
					9.96	1.36719e-05	24.62	-0.03022	--	--
					9.97	1.06201e-05	24.63	-0.02885	--	--
					9.98	2.89307e-05	24.64	-0.02257	--	--
					9.99	7.56836e-06	24.65	-0.00973	--	--
					10	5.0293e-05	24.66	-0.0023	--	--
					10.01	7.56836e-06	24.67	0.01376	--	--
					10.02	3.19824e-05	24.68	0.02861	--	--
					10.03	4.5166e-06	24.69	0.04615	--	--
					10.04	9.30176e-05	24.7	0.06284	--	--
					10.05	5.33447e-05	24.71	0.08146	--	--
					10.06	7.16553e-05	24.72	0.09958	--	--
					10.07	3.19824e-05	24.73	0.11948	--	--
					10.08	5.33447e-05	24.74	0.14174	--	--
					10.09	2.58789e-05	24.75	0.16027	--	--
					10.1	5.0293e-05	24.76	0.18331	--	--
					10.11	2.58789e-05	24.77	0.20505	--	--
					10.12	4.72412e-05	24.78	0.23735	--	--
					10.13	3.50342e-05	24.79	0.27105	--	--
					10.14	5.63965e-05	24.8	0.31973	--	--
					10.15	2.58789e-05	24.81	0.37634	--	--
					10.16	6.55518e-05	24.82	0.44379	--	--
					10.17	4.11377e-05	24.83	0.53023	--	--
					10.18	6.55518e-05	24.84	0.63101	--	--
					10.19	4.72412e-05	24.85	0.75514	--	--
					10.2	6.86035e-05	24.86	0.9024	--	--
					10.21	4.11377e-05	24.87	1.08025	--	--
					10.22	6.86035e-05	24.88	1.28623	--	--
					10.23	4.72412e-05	24.89	1.54556	--	--
					10.24	8.08105e-05	24.9	1.85899	--	--
					10.25	5.63965e-05	24.91	2.25154	--	--
					10.26	7.77588e-05	24.92	2.74873	--	--
					10.27	6.25e-05	24.93	3.37055	--	--
					10.28	9.30176e-05	24.94	4.15589	--	--
					10.29	6.25e-05	24.95	5.14771	--	--
					10.3	8.69141e-05	24.96	6.40157	--	--
					10.31	6.55518e-05	24.97	7.98082	--	--
					10.32	9.60693e-05	24.98	9.97038	--	--
					10.33	6.55518e-05	24.99	12.4634	--	--
					10.34	8.99658e-05	25	15.6012	--	--
					10.35	6.55518e-05	25.01	19.5557	--	--
					10.36	9.60693e-05	25.02	24.5249	--	--
					10.37	6.86035e-05	25.03	30.6091	--	--
					10.38	9.60693e-05	25.04	37.6712	--	--
					10.39	7.4707e-05	25.05	45.2555	--	--
					10.4	9.60693e-05	25.06	52.8768	--	--
					10.41	7.4707e-05	25.07	60.2188	--	--
					10.42	0.000105225	25.08	67.1102	--	--
					10.43	8.38623e-05	25.09	73.4187	--	--
					10.44	0.000111328	25.1	78.994	--	--
					10.45	7.77588e-05	25.11	83.6437	--	--
					10.46	0.000111328	25.15	90.7135	--	--
					10.47	8.69141e-05	25.25	89.3514	--	--
					10.48	0.000111328	25.3	73.1768	--	--
					10.49	8.99658e-05	25.31	66.9665	--	--
					10.5	0.000117432	25.32	60.1863	--	--
					10.51	8.99658e-05	25.33	52.9645	--	--
					10.52	0.000111328	25.34	45.4114	--	--
					10.53	8.99658e-05	25.35	37.7345	--	--
					10.54	0.000120483	25.36	30.4417	--	--
					10.55	9.30176e-05	25.37	24.1103	--	--
					10.56	0.000129639	25.38	18.9854	--	--
					10.57	9.91211e-05	25.39	14.9672	--	--
					10.58	0.000129639	25.4	11.8282	--	--
					10.59	9.91211e-05	25.41	9.35808	--	--
					10.6	0.000129639	25.42	7.41487	--	--
					10.61	0.000102173	25.43	5.88385	--	--
					10.62	0.000129639	25.44	4.67323	--	--
					10.63	0.000102173	25.45	3.72153	--	--
					10.64	0.000135742	25.46	2.97318	--	--
					10.65	0.000105225	25.47	2.38472	--	--
					10.66	0.000135742	25.48	1.91953	--	--
					10.67	0.000117432	25.49	1.55129	--	--
					10.68	0.000141846	25.5	1.26356	--	--
					10.69	0.00011438	25.51	1.03757	--	--
					10.7	0.000242554	25.52	0.85156	--	--
					10.71	0.000175415	25.53	0.70178	--	--
					10.72	0.000144897	25.54	0.57618	--	--
					10.73	0.000120483	25.55	0.47393	--	--
					10.74	0.000147949	25.56	0.38984	--	--
					10.75	0.000129639	25.57	0.32105	--	--
					10.76	0.000147949	25.58	0.26347	--	--
					10.77	0.000126587	25.59	0.21841	--	--
					10.78	0.000157104	25.6	0.18224	--	--
					10.79	0.000126587	25.61	0.14976	--	--
					10.8	0.000169312	25.62	0.1264	--	--
					10.81	0.000154053	25.63	0.10721	--	--
					10.82	0.000239502	25.64	0.08948	--	--
					10.83	0.000212036	25.65	0.07496	--	--
					10.84	0.000230347	25.66	0.05842	--	--
					10.85	0.000199829	25.67	0.04369	--	--
					10.86	0.000221191	25.68	0.02964	--	--
					10.87	0.000187622	25.69	0.02161	--	--
					10.88	0.00021814	25.7	0.00824	--	--
					10.89	0.00018457	25.71	0.00172	--	--
					10.9	0.000215088	25.72	-0.00671	--	--
					10.91	0.000190674	25.73	-0.01535	--	--
					10.92	0.000215088	25.74	-0.02104	--	--
					10.93	0.000187622	25.75	-0.02601	--	--
					10.94	0.000224243	25.76	-0.02997	--	--
					10.95	0.000181519	25.77	-0.0321	--	--
					10.96	0.00021814	25.78	-0.02978	--	--
					10.97	0.00018457	25.79	-0.0337	--	--
					10.98	0.000227295	25.8	-0.03411	--	--
					10.99	0.000187622	25.81	-0.03337	--	--
					11	0.00021814	25.82	-0.03624	--	--
					11.01	0.000190674	25.83	-0.0336	--	--
					11.02	0.000215088	25.84	-0.03431	--	--
					11.03	0.000196777	25.85	-0.03472	--	--
					11.04	0.000227295	25.86	-0.03303	--	--
					11.05	0.000205933	25.87	-0.03424	--	--
					11.06	0.000227295	25.88	-0.03925	--	--
					11.07	0.000205933	25.89	-0.03808	--	--
					11.08	0.000230347	25.9	-0.03574	--	--
					11.09	0.000205933	25.91	-0.03761	--	--
					11.1	0.000230347	25.92	-0.03462	--	--
					11.11	0.000202881	25.93	-0.0364	--	--
					11.12	0.000221191	25.94	-0.0349	--	--
					11.13	0.000202881	25.95	-0.03628	--	--
					11.14	0.000230347	25.96	-0.03947	--	--
					11.15	0.000205933	25.97	-0.03716	--	--
					11.16	0.000227295	25.98	-0.03319	--	--
					11.17	0.000196777	25.99	-0.03622	--	--
					11.18	0.000230347	26	-0.03553	--	--
					11.19	0.000199829	26.01	-0.03631	--	--
					11.2	0.000233398	26.02	-0.03589	--	--
					11.21	0.000205933	26.03	-0.0377	--	--
					11.22	0.000233398	26.04	-0.03675	--	--
					11.23	0.000202881	26.05	-0.03701	--	--
					11.24	0.00023645	26.06	-0.03296	--	--
					11.25	0.000202881	26.07	-0.03667	--	--
					11.26	0.000233398	26.08	-0.03651	--	--
					11.27	0.000212036	26.09	-0.03414	--	--
					11.28	0.00023645	26.1	-0.03272	--	--
					11.29	0.000208984	26.11	-0.03322	--	--
					11.3	0.000239502	26.12	-0.03344	--	--
					11.31	0.000212036	26.13	-0.03218	--	--
					11.32	0.00023645	26.14	-0.03272	--	--
					11.33	0.000215088	26.15	-0.03317	--	--
					11.34	0.000239502	26.16	-0.033	--	--
					11.35	0.000215088	26.17	-0.03237	--	--
					11.36	0.000251709	26.18	-0.03066	--	--
					11.37	0.000221191	26.19	-0.0329	--	--
					11.38	0.000251709	26.2	-0.03612	--	--
					11.39	0.000227295	26.21	-0.03582	--	--
					11.4	0.000245605	26.22	-0.03472	--	--
					11.41	0.000224243	26.23	-0.03713	--	--
					11.42	0.000245605	26.24	-0.03571	--	--
					11.43	0.00021814	26.25	-0.03455	--	--
					11.44	0.000248657	26.26	-0.03587	--	--
					11.45	0.000221191	26.27	-0.03572	--	--
					11.46	0.000242554	26.28	-0.03705	--	--
					11.47	0.00021814	26.29	-0.0356	--	--
					11.48	0.000248657	26.3	-0.03425	--	--
					11.49	0.000233398	26.31	-0.0342	--	--
					11.5	0.000245605	26.32	-0.03548	--	--
					11.51	0.000224243	26.33	-0.03147	--	--
					11.52	0.000248657	26.34	-0.03325	--	--
					11.53	0.000227295	26.35	-0.03508	--	--
					11.54	0.000254761	26.36	-0.03532	--	--
					11.55	0.000230347	26.37	-0.03495	--	--
					11.56	0.000251709	26.38	-0.03473	--	--
					11.57	0.000233398	26.39	-0.03651	--	--
					11.58	0.000257812	26.4	-0.03553	--	--
					11.59	0.00023645	26.41	-0.03282	--	--
					11.6	0.000254761	26.42	-0.03249	--	--
					11.61	0.000233398	26.43	-0.03595	--	--
					11.62	0.000251709	26.44	-0.03568	--	--
					11.63	0.00023645	26.45	-0.03312	--	--
					11.64	0.000254761	26.46	-0.03386	--	--
					11.65	0.00023645	26.47	-0.03172	--	--
					11.66	0.000254761	26.48	-0.03555	--	--
					11.67	0.000233398	26.49	-0.03212	--	--
					11.68	0.000254761	26.5	-0.0366	--	--
					11.69	0.000233398	26.51	-0.04049	--	--
					11.7	0.000257812	26.52	-0.04091	--	--
					11.71	0.00023645	26.53	-0.0374	--	--
					11.72	0.000254761	26.54	-0.03856	--	--
					11.73	0.00023645	26.55	-0.03744	--	--
					11.74	0.000251709	26.56	-0.039	--	--
					11.75	0.000233398	26.57	-0.0379	--	--
					11.76	0.000257812	26.58	-0.03718	--	--
					11.77	0.000239502	26.59	-0.03891	--	--
					11.78	0.000254761	26.6	-0.03546	--	--
					11.79	0.000233398	26.61	-0.03219	--	--
					11.8	0.000254761	26.62	-0.03591	--	--
					11.81	0.000239502	26.63	-0.03534	--	--
					11.82	0.000257812	26.64	-0.03724	--	--
					11.83	0.000239502	26.65	-0.03515	--	--
					11.84	0.000260864	26.66	-0.03622	--	--
					11.85	0.000239502	26.67	-0.0387	--	--
					11.86	0.000260864	26.68	-0.03856	--	--
					11.87	0.000239502	26.69	-0.03732	--	--
					11.88	0.000260864	26.7	-0.0398	--	--
					11.89	0.000239502	26.71	-0.04124	--	--
					11.9	0.000257812	26.72	-0.03604	--	--
					11.91	0.000242554	26.73	-0.03705	--	--
					11.92	0.000254761	26.74	-0.03567	--	--
					11.93	0.000233398	26.75	-0.03777	--	--
					11.94	0.000257812	26.76	-0.03601	--	--
					11.95	0.000239502	26.77	-0.03455	--	--
					11.96	0.000257812	26.78	-0.03227	--	--
					11.97	0.000239502	26.79	-0.03623	--	--
					11.98	0.000273071	26.8	-0.03112	--	--
					11.99	0.000266968	26.81	-0.0333	--	--
					12	0.000282227	26.82	-0.0348	--	--
					12.01	0.000282227	26.83	-0.03708	--	--
					12.02	0.000303589	26.84	-0.03608	--	--
					12.03	0.000282227	26.85	-0.03606	--	--
					12.04	0.000294434	26.86	-0.03522	--	--
					12.05	0.000291382	26.87	-0.03789	--	--
					12.06	0.000315796	26.88	-0.03531	--	--
					12.07	0.00028833	26.89	-0.03555	--	--
					12.08	0.000303589	26.9	-0.03449	--	--
					12.09	0.000279175	26.91	-0.03585	--	--
					12.1	0.00028833	26.92	-0.03301	--	--
					12.11	0.00027002	26.93	-0.03573	--	--
					12.12	0.000279175	26.94	-0.00395	--	--
					12.13	0.000273071	26.95	0.07041	--	--
					12.14	0.000282227	26.96	0.16981	--	--
					12.15	0.000266968	26.97	0.24488	--	--
					12.16	0.000285278	26.98	0.27764	--	--
					12.17	0.000266968	26.99	0.29081	--	--
					12.18	0.000276123	27	0.28776	--	--
					12.19	0.000266968	27.01	0.29026	--	--
					12.2	0.000276123	27.02	0.28974	--	--
					12.21	0.000260864	27.03	0.29252	--	--
					12.22	0.000273071	27.08	-0.02155	--	--
					12.23	0.000263916	27.18	-0.03458	--	--
					12.24	0.00027002	27.24	-0.03274	--	--
					12.25	0.000260864	27.34	-0.03633	--	--
					12.26	0.000266968	27.44	-0.03662	--	--
					12.27	0.000260864	27.54	-0.03703	--	--
					12.28	0.000276123	27.64	-0.03512	--	--
					12.29	0.000257812	27.74	-0.0364	--	--
					12.3	0.000276123	27.84	-0.0357	--	--
					12.31	0.000263916	27.94	-0.03867	--	--
					12.32	0.000273071	28.04	-0.03672	--	--
					12.33	0.00027002	28.14	-0.03464	--	--
					12.34	0.00027002	28.24	-0.03823	--	--
					12.35	0.000254761	28.34	-0.03729	--	--
					12.36	0.000273071	28.44	-0.03809	--	--
					12.37	0.000257812	28.54	-0.03811	--	--
					12.38	0.00027002	28.64	-0.03341	--	--
					12.39	0.00027002	28.74	-0.03785	--	--
					12.4	0.000294434	28.84	-0.03275	--	--
					12.41	0.000343262	28.94	-0.03633	--	--
					12.42	0.000334106	29.04	-0.0343	--	--
					12.43	0.000318848	29.14	-0.03184	--	--
					12.44	0.00034021	29.24	-0.03473	--	--
					12.45	0.000315796	29.34	-0.03256	--	--
					12.46	0.000331055	29.44	-0.03417	--	--
					12.47	0.000312744	29.54	-0.03265	--	--
					12.48	0.000334106	29.64	-0.03403	--	--
					12.49	0.000312744	29.74	-0.03489	--	--
					12.5	0.000331055	29.84	-0.03406	--	--
					12.51	0.000321899	29.94	-0.03483	--	--
					12.52	0.000331055	30.04	-0.03335	--	--
					12.53	0.000315796	30.14	-0.0345	--	--
					12.54	0.00034021	30.24	-0.03645	--	--
					12.55	0.000328003	30.34	-0.03495	--	--
					12.56	0.000370728	30.44	-0.03273	--	--
					12.57	0.000358521	30.54	-0.03493	--	--
					12.58	0.000376831	30.64	-0.03495	--	--
					12.59	0.000352417	30.74	-0.03355	--	--
					12.6	0.000373779	30.84	-0.03371	--	--
					12.61	0.000358521	30.94	-0.0363	--	--
					12.62	0.000367676	31.04	-0.03367	--	--
					12.63	0.000358521	31.14	-0.03387	--	--
					12.64	0.000379883	31.24	-0.03291	--	--
					12.65	0.00039209	31.34	-0.03437	--	--
					12.66	0.000398193	31.44	-0.03559	--	--
					12.67	0.000361572	31.54	-0.03512	--	--
					12.68	0.000367676	31.64	-0.03402	--	--
					12.69	0.000352417	31.74	-0.03141	--	--
					12.7	0.000367676	31.84	-0.03679	--	--
					12.71	0.000352417	31.94	-0.03334	--	--
					12.72	0.000364624	32.04	-0.03637	--	--
					12.73	0.000355469	32.14	-0.03621	--	--
					12.74	0.000373779	32.24	-0.03461	--	--
					12.75	0.000355469	32.34	-0.02976	--	--
					12.76	0.000364624	32.44	-0.02971	--	--
					12.77	0.000346313	32.54	-0.03301	--	--
					12.78	0.000361572	32.64	-0.03189	--	--
					12.79	0.000349365	32.74	-0.03179	--	--
					12.8	0.000358521	32.84	-0.03465	--	--
					12.81	0.000349365	32.94	-0.03285	--	--
					12.82	0.000370728	33.04	-0.03392	--	--
					12.83	0.000352417	33.14	-0.03333	--	--
					12.84	0.000364624	33.2	-0.03263	--	--
					12.85	0.000361572	33.21	-0.03331	--	--
					12.86	0.000364624	33.24	-0.03247	--	--
					12.87	0.000358521	33.25	-0.03167	--	--
					12.88	0.000370728	33.26	-0.03241	--	--
					12.89	0.000349365	33.36	-0.0328	--	--
					12.9	0.000361572	33.46	0.29078	--	--
					12.91	0.000346313	33.47	0.29603	--	--
					12.92	0.000358521	33.48	0.29683	--	--
					12.93	0.000352417	33.49	0.29699	--	--
					12.94	0.000361572	33.5	0.29717	--	--
					12.95	0.000334106	33.51	0.28685	--	--
					12.96	0.000361572	33.52	0.23456	--	--
					12.97	0.000346313	33.53	0.1437	--	--
					12.98	0.000358521	33.54	0.0575	--	--
					12.99	0.000349365	33.55	-0.00211	--	--
					13	0.000358521	33.56	-0.02501	--	--
					13.01	0.00034021	33.57	-0.03305	--	--
					13.02	0.000352417	33.58	-0.03565	--	--
					13.03	0.000337158	33.59	-0.03635	--	--
					13.04	0.000352417	33.6	-0.03572	--	--
					13.05	0.000346313	33.61	-0.03623	--	--
					13.06	0.000358521	33.62	-0.03661	--	--
					13.07	0.000343262	33.63	-0.03695	--	--
					13.08	0.000352417	33.64	-0.03618	--	--
					13.09	0.000346313	33.65	-0.03603	--	--
					13.1	0.000355469	33.66	-0.0379	--	--
					13.11	0.000343262	33.67	-0.03566	--	--
					13.12	0.000352417	33.68	-0.03159	--	--
					13.13	0.000346313	33.69	-0.03429	--	--
					13.14	0.000349365	33.7	-0.03438	--	--
					13.15	0.000346313	33.71	-0.03483	--	--
					13.16	0.000355469	33.72	-0.03612	--	--
					13.17	0.00034021	33.73	-0.03629	--	--
					13.18	0.000361572	33.74	-0.03844	--	--
					13.19	0.000349365	33.75	-0.03671	--	--
					13.2	0.000358521	33.76	-0.03719	--	--
					13.21	0.000343262	33.77	-0.03884	--	--
					13.22	0.000352417	33.78	-0.04016	--	--
					13.23	0.000352417	33.79	-0.03898	--	--
					13.24	0.000352417	33.8	-0.03937	--	--
					13.25	0.000343262	33.81	-0.0371	--	--
					13.26	0.000355469	33.82	-0.03834	--	--
					13.27	0.000337158	33.83	-0.0354	--	--
					13.28	0.000358521	33.84	-0.03272	--	--
					13.29	0.000343262	33.85	-0.03446	--	--
					13.3	0.000352417	33.86	-0.03267	--	--
					13.31	0.000346313	33.87	-0.03114	--	--
					13.32	0.000370728	33.88	-0.03383	--	--
					13.33	0.00034021	33.89	-0.03395	--	--
					13.34	0.000349365	33.9	-0.03544	--	--
					13.35	0.000349365	33.91	-0.03696	--	--
					13.36	0.000367676	33.92	-0.03712	--	--
					13.37	0.000361572	33.93	-0.03857	--	--
					13.38	0.000364624	33.94	-0.04101	--	--
					13.39	0.000343262	33.95	-0.03983	--	--
					13.4	0.000355469	33.96	-0.04128	--	--
					13.41	0.000346313	33.97	-0.04099	--	--
					13.42	0.000355469	33.98	-0.03971	--	--
					13.43	0.000343262	33.99	-0.03976	--	--
					13.44	0.000352417	34	-0.03722	--	--
					13.45	0.00034021	34.01	-0.03597	--	--
					13.46	0.000361572	34.02	-0.03562	--	--
					13.47	0.000343262	34.03	-0.0355	--	--
					13.48	0.000343262	34.04	-0.03593	--	--
					13.49	0.000312744	34.05	-0.03753	--	--
					13.5	0.000324951	34.06	-0.03658	--	--
					13.51	0.000315796	34.07	-0.03798	--	--
					13.52	0.000324951	34.08	-0.03799	--	--
					13.53	0.000306641	34.09	-0.03574	--	--
					13.54	0.000324951	34.1	-0.03879	--	--
					13.55	0.000321899	34.11	-0.03793	--	--
					13.56	0.000328003	34.12	-0.03867	--	--
					13.57	0.000315796	34.13	-0.03919	--	--
					13.58	0.000324951	34.14	-0.03934	--	--
					13.59	0.000321899	34.15	-0.03544	--	--
					13.6	0.000328003	34.16	-0.03866	--	--
					13.61	0.000315796	34.17	-0.0371	--	--
					13.62	0.000324951	34.18	-0.03844	--	--
					13.63	0.000328003	34.19	-0.03832	--	--
					13.64	0.000331055	34.2	-0.03977	--	--
					13.65	0.000321899	34.21	-0.03868	--	--
					13.66	0.000324951	34.22	-0.03901	--	--
					13.67	0.000318848	34.23	-0.03716	--	--
					13.68	0.000324951	34.24	-0.03792	--	--
					13.69	0.000318848	34.25	-0.03858	--	--
					13.7	0.000346313	34.26	-0.03685	--	--
					13.71	0.000318848	34.27	-0.03577	--	--
					13.72	0.000331055	34.28	-0.03822	--	--
					13.73	0.000318848	34.29	-0.03739	--	--
					13.74	0.000328003	34.3	-0.03729	--	--
					13.75	0.000315796	34.31	-0.03492	--	--
					13.76	0.000328003	34.32	-0.03955	--	--
					13.77	0.000324951	34.33	-0.03659	--	--
					13.78	0.000334106	34.34	-0.03934	--	--
					13.79	0.000321899	34.35	-0.03824	--	--
					13.8	0.000331055	34.36	-0.03984	--	--
					13.81	0.000324951	34.37	-0.04014	--	--
					13.82	0.000321899	34.38	-0.03948	--	--
					13.83	0.000321899	34.39	-0.03862	--	--
					13.84	0.000331055	34.4	-0.03847	--	--
					13.85	0.000321899	34.41	-0.0405	--	--
					13.86	0.000334106	34.42	-0.03966	--	--
					13.87	0.000321899	34.43	-0.03968	--	--
					13.88	0.000331055	34.44	-0.03901	--	--
					13.89	0.000315796	34.45	-0.04012	--	--
					13.9	0.000328003	34.46	-0.03844	--	--
					13.91	0.000321899	34.47	-0.03848	--	--
					13.92	0.000334106	34.48	-0.04014	--	--
					13.93	0.000318848	34.49	-0.04078	--	--
					13.94	0.000328003	34.5	-0.04034	--	--
					13.95	0.000318848	34.51	-0.04035	--	--
					13.96	0.000334106	34.52	-0.03966	--	--
					13.97	0.000315796	34.53	-0.03959	--	--
					13.98	0.000334106	34.54	-0.0408	--	--
					13.99	0.000324951	34.55	-0.04045	--	--
					14	0.000334106	34.56	-0.04135	--	--
					14.01	0.000328003	34.57	-0.04129	--	--
					14.02	0.000334106	34.58	-0.03891	--	--
					14.03	0.000328003	34.59	-0.03802	--	--
					14.04	0.000328003	34.6	-0.03863	--	--
					14.05	0.000321899	34.61	-0.0402	--	--
					14.06	0.00034021	34.62	-0.03663	--	--
					14.07	0.000315796	34.63	-0.03854	--	--
					14.08	0.000328003	34.64	-0.03464	--	--
					14.09	0.000312744	34.65	-0.0348	--	--
					14.1	0.000324951	34.66	-0.03418	--	--
					14.11	0.000318848	34.67	-0.03604	--	--
					14.12	0.000324951	34.68	-0.03478	--	--
					14.13	0.000315796	34.69	-0.03514	--	--
					14.14	0.000328003	34.7	-0.03206	--	--
					14.15	0.000318848	34.71	-0.02643	--	--
					14.16	0.000337158	34.72	-0.02412	--	--
					14.17	0.000315796	34.73	-0.01805	--	--
					14.18	0.000331055	34.74	-0.00807	--	--
					14.19	0.000318848	34.75	0.00289	--	--
					14.2	0.000334106	34.76	0.0141	--	--
					14.21	0.000321899	34.77	0.02976	--	--
					14.22	0.000328003	34.78	0.04847	--	--
					14.23	0.000324951	34.79	0.06308	--	--
					14.24	0.000334106	34.8	0.08275	--	--
					14.25	0.000321899	34.81	0.10044	--	--
					14.26	0.000328003	34.82	0.11961	--	--
					14.27	0.000328003	34.83	0.14247	--	--
					14.28	0.000331055	34.84	0.16263	--	--
					14.29	0.000321899	34.85	0.18409	--	--
					14.3	0.000334106	34.86	0.21005	--	--
					14.31	0.000324951	34.87	0.24203	--	--
					14.32	0.000331055	34.88	0.27563	--	--
					14.33	0.000321899	34.89	0.32362	--	--
					14.34	0.000337158	34.9	0.38057	--	--
					14.35	0.000328003	34.91	0.4475	--	--
					14.36	0.000334106	34.92	0.53395	--	--
					14.37	0.000321899	34.93	0.63517	--	--
					14.38	0.000331055	34.94	0.75749	--	--
					14.39	0.000328003	34.95	0.90268	--	--
					14.4	0.000337158	34.96	1.08036	--	--
					14.41	0.000324951	34.97	1.28568	--	--
					14.42	0.00034021	34.98	1.54331	--	--
					14.43	0.000324951	34.99	1.85638	--	--
					14.44	0.00034021	35	2.24813	--	--
					14.45	0.000346313	35.01	2.74278	--	--
					14.46	0.000367676	35.02	3.36398	--	--
					14.47	0.000361572	35.03	4.14474	--	--
					14.48	0.000364624	35.04	5.13713	--	--
					14.49	0.000376831	35.05	6.38871	--	--
					14.5	0.00039209	35.06	7.96308	--	--
					14.51	0.000395142	35.07	9.9461	--	--
					14.52	0.0004104	35.08	12.435	--	--
					14.53	0.000471436	35.09	15.5655	--	--
					14.54	0.000505005	35.1	19.5113	--	--
					14.55	0.000538574	35.11	24.4677	--	--
					14.56	0.000535522	35.12	30.5408	--	--
					14.57	0.000532471	35.13	37.5908	--	--
					14.58	0.000535522	35.14	45.1624	--	--
					14.59	0.000520264	35.15	52.7738	--	--
					14.6	0.000526367	35.16	60.107	--	--
					14.61	0.000608765	35.17	66.9918	--	--
					14.62	0.00061792	35.18	73.2951	--	--
					14.63	0.00362	35.19	78.8663	--	--
					14.64	0.00728	35.2	83.515	--	--
					14.65	0.01154	35.24	90.5951	--	--
					14.66	0.0165	35.34	88.7162	--	--
					14.67	0.02225	35.38	74.3136	--	--
					14.68	0.02652	35.39	68.2318	--	--
					14.69	0.02696	35.4	61.5557	--	--
					14.7	0.03083	35.41	54.4149	--	--
					14.71	0.03356	35.42	46.9182	--	--
					14.72	0.03779	35.43	39.2362	--	--
					14.73	0.03803	35.44	31.8175	--	--
					14.74	0.03965	35.45	25.2612	--	--
					14.75	0.04142	35.46	19.8946	--	--
					14.76	0.04496	35.47	15.6726	--	--
					14.77	0.04807	35.48	12.3776	--	--
					14.78	0.05204	35.49	9.79085	--	--
					14.79	0.05412	35.5	7.75456	--	--
					14.8	0.05592	35.51	6.15066	--	--
					14.81	0.06058	35.52	4.88477	--	--
					14.82	0.06504	35.53	3.88853	--	--
					14.83	0.07667	35.54	3.10509	--	--
					14.84	0.0879	35.55	2.48872	--	--
					14.85	0.10163	35.56	2.00458	--	--
					14.86	0.11701	35.57	1.61836	--	--
					14.87	0.13432	35.58	1.31639	--	--
					14.88	0.15556	35.59	1.07914	--	--
					14.89	0.18067	35.6	0.8847	--	--
					14.9	0.20777	35.61	0.72679	--	--
					14.91	0.25132	35.62	0.59741	--	--
					14.92	0.32258	35.63	0.48849	--	--
					14.93	0.40714	35.64	0.40228	--	--
					14.94	0.52067	35.65	0.32902	--	--
					14.95	0.64762	35.66	0.26765	--	--
					14.96	0.79563	35.67	0.22191	--	--
					14.97	1.01322	35.68	0.18315	--	--
					14.98	1.29978	35.69	0.1496	--	--
					14.99	1.59977	35.7	0.1269	--	--
					15	1.95896	35.71	0.10949	--	--
					15.01	2.31174	35.72	0.09244	--	--
					15.02	2.7103	35.73	0.07728	--	--
					15.03	3.05515	35.74	0.06188	--	--
					15.04	3.41618	35.75	0.0482	--	--
					15.05	3.81565	35.76	0.03507	--	--
					15.06	4.03141	35.77	0.02411	--	--
					15.07	3.90537	35.78	0.01286	--	--
					15.08	3.53214	35.79	0.00429	--	--
					15.09	2.97001	35.8	-0.00494	--	--
					15.1	2.45548	35.81	-0.01613	--	--
					15.11	2.0612	35.82	-0.02337	--	--
					15.12	1.78013	35.83	-0.02787	--	--
					15.13	1.55308	35.84	-0.03247	--	--
					15.14	1.38859	35.85	-0.03475	--	--
					15.15	1.26835	35.86	-0.03397	--	--
					15.16	1.171	35.87	-0.03366	--	--
					15.17	1.08921	35.88	-0.035	--	--
					15.18	1.01963	35.89	-0.03208	--	--
					15.19	0.96317	35.9	-0.03277	--	--
					15.2	0.91801	35.91	-0.02797	--	--
					15.21	0.87955	35.92	-0.03136	--	--
					15.22	0.84354	35.93	-0.02795	--	--
					15.23	0.81638	35.94	-0.02925	--	--
					15.24	0.79838	35.95	-0.02921	--	--
					15.25	0.77122	35.96	-0.03369	--	--
					15.26	0.74833	35.97	-0.03652	--	--
					15.27	0.72666	35.98	-0.03662	--	--
					15.28	0.7056	35.99	-0.03858	--	--
					15.29	0.67509	36	-0.0395	--	--
					15.3	0.61527	36.01	-0.04132	--	--
					15.31	0.54813	36.02	-0.03738	--	--
					15.32	0.45811	36.03	-0.03955	--	--
					15.33	0.3657	36.04	-0.04025	--	--
					15.34	0.29829	36.05	-0.03816	--	--
					15.35	0.24537	36.06	-0.03497	--	--
					15.36	0.19157	36.07	-0.03437	--	--
					15.37	0.15147	36.08	-0.03353	--	--
					15.38	0.11826	36.09	-0.03384	--	--
					15.39	0.08942	36.1	-0.03172	--	--
					15.4	0.0669	36.11	-0.03318	--	--
					15.41	0.0499	36.12	-0.03504	--	--
					15.42	0.0387	36.13	-0.03738	--	--
					15.43	0.02752	36.14	-0.03613	--	--
					15.44	0.01961	36.15	-0.0399	--	--
					15.45	0.01271	36.16	-0.0404	--	--
					15.46	0.01149	36.17	-0.04081	--	--
					15.47	0.0097	36.18	-0.03911	--	--
					15.48	0.00808	36.19	-0.03916	--	--
					15.49	0.00702	36.2	-0.03969	--	--
					15.5	0.00524	36.21	-0.04064	--	--
					15.51	0.00165	36.22	-0.03712	--	--
					15.52	-2.6001e-05	36.23	-0.03629	--	--
					15.53	-0.000474609	36.24	-0.03551	--	--
					15.54	-0.00112	36.25	-0.03541	--	--
					15.55	-0.00148	36.26	-0.03122	--	--
					15.56	-0.002	36.27	-0.03174	--	--
					15.57	-0.00248	36.28	-0.0333	--	--
					15.58	-0.00288	36.29	-0.03492	--	--
					15.59	-0.00282	36.3	-0.03414	--	--
					15.6	-0.00376	36.31	-0.03344	--	--
					15.61	-0.00434	36.32	-0.03586	--	--
					15.62	-0.00473	36.33	-0.03358	--	--
					15.63	-0.00499	36.34	-0.03357	--	--
					15.64	-0.00308	36.35	-0.03405	--	--
					15.65	-0.00261	36.36	-0.03666	--	--
					15.66	-0.00256	36.37	-0.03401	--	--
					15.67	-0.00314	36.38	-0.03222	--	--
					15.68	-0.00371	36.39	-0.03172	--	--
					15.69	-0.00438	36.4	-0.03009	--	--
					15.7	-0.00594	36.41	-0.03273	--	--
					15.71	-0.0077	36.42	-0.02749	--	--
					15.72	-0.00815	36.43	-0.03054	--	--
					15.73	-0.00782	36.44	-0.03165	--	--
					15.74	-0.00773	36.45	-0.03026	--	--
					15.75	-0.0075	36.46	-0.0306	--	--
					15.76	-0.00751	36.47	-0.03372	--	--
					15.77	-0.00756	36.48	-0.03401	--	--
					15.78	-0.00747	36.49	-0.03128	--	--
					15.79	-0.0074	36.5	-0.03322	--	--
					15.8	-0.00729	36.51	-0.02944	--	--
					15.81	-0.00725	36.52	-0.03564	--	--
					15.82	-0.00721	36.53	-0.03306	--	--
					15.83	-0.00715	36.54	-0.03427	--	--
					15.84	-0.0071	36.55	-0.03304	--	--
					15.85	-0.00693	36.56	-0.03247	--	--
					15.86	-0.00675	36.57	-0.03011	--	--
					15.87	-0.00672	36.58	-0.03309	--	--
					15.88	-0.00658	36.59	-0.03567	--	--
					15.89	-0.00658	36.6	-0.03756	--	--
					15.9	-0.00651	36.61	-0.0368	--	--
					15.91	-0.00638	36.62	-0.03386	--	--
					15.92	-0.0063	36.63	-0.03536	--	--
					15.93	-0.00622	36.64	-0.03384	--	--
					15.94	-0.00614	36.65	-0.03321	--	--
					15.95	-0.00607	36.66	-0.0345	--	--
					15.96	-0.00598	36.67	-0.03444	--	--
					15.97	-0.0059	36.68	-0.03126	--	--
					15.98	-0.00582	36.69	-0.02994	--	--
					15.99	-0.00574	36.7	-0.03195	--	--
					16	-0.00563	36.71	-0.03205	--	--
					16.01	-0.00555	36.72	-0.03444	--	--
					16.02	-0.00549	36.73	-0.03266	--	--
					16.03	-0.00543	36.74	-0.03319	--	--
					16.04	-0.00537	36.75	-0.03627	--	--
					16.05	-0.00531	36.76	-0.03498	--	--
					16.06	-0.00522	36.77	-0.03676	--	--
					16.07	-0.00517	36.78	-0.03818	--	--
					16.08	-0.00511	36.79	-0.03991	--	--
					16.09	-0.00506	36.8	-0.0357	--	--
					16.1	-0.00501	36.81	-0.03454	--	--
					16.11	-0.00495	36.82	-0.03494	--	--
					16.12	-0.0049	36.83	-0.03514	--	--
					16.13	-0.00484	36.84	-0.03442	--	--
					16.14	-0.00479	36.85	-0.0334	--	--
					16.15	-0.00475	36.86	-0.03387	--	--
					16.16	-0.0047	36.87	-0.03357	--	--
					16.17	-0.00466	36.88	-0.03196	--	--
					16.18	-0.0046	36.89	-0.03234	--	--
					16.19	-0.00455	36.9	-0.03352	--	--
					16.2	-0.0045	36.91	-0.03677	--	--
					16.21	-0.00445	36.92	-0.03524	--	--
					16.22	-0.00439	36.93	-0.03463	--	--
					16.23	-0.00435	36.94	-0.0342	--	--
					16.24	-0.0043	36.95	-0.03501	--	--
					16.25	-0.00426	36.96	-0.03248	--	--
					16.26	-0.0042	36.97	-0.03316	--	--
					16.27	-0.00416	36.98	-0.03134	--	--
					16.28	-0.00412	36.99	-0.03244	--	--
					16.29	-0.00407	37	-0.03122	--	--
					16.3	-0.00403	37.01	-0.03191	--	--
					16.31	-0.00399	37.02	-0.01294	--	--
					16.32	-0.00394	37.03	0.05437	--	--
					16.33	-0.0039	37.04	0.15065	--	--
					16.34	-0.00387	37.05	0.23447	--	--
					16.35	-0.00383	37.06	0.27517	--	--
					16.36	-0.00378	37.07	0.28912	--	--
					16.37	-0.00374	37.08	0.29038	--	--
					16.38	-0.00369	37.09	0.29157	--	--
					16.39	-0.00366	37.1	0.29433	--	--
					16.4	-0.00362	37.11	0.29517	--	--
					16.41	-0.00358	37.15	0.02949	--	--
					16.42	-0.00354	37.25	-0.03301	--	--
					16.43	-0.0035	37.32	-0.03508	--	--
					16.44	-0.00346	37.42	-0.04163	--	--
					16.45	-0.00343	37.52	-0.03669	--	--
					16.46	-0.0034	37.62	-0.03643	--	--
					16.47	-0.00336	37.72	-0.03564	--	--
					16.48	-0.00333	37.82	-0.0338	--	--
					16.49	-0.0033	37.92	-0.03576	--	--
					16.5	-0.00326	38.02	-0.03574	--	--
					16.51	-0.00323	38.12	-0.03795	--	--
					16.52	-0.0032	38.22	-0.03754	--	--
					16.53	-0.00317	38.32	-0.03294	--	--
					16.54	-0.00314	38.42	-0.03527	--	--
					16.55	-0.00311	38.52	-0.03387	--	--
					16.56	-0.00307	38.62	-0.03758	--	--
					16.57	-0.00304	38.72	-0.03574	--	--
					16.58	-0.00301	38.82	-0.03573	--	--
					16.59	-0.00301	38.92	-0.03828	--	--
					16.6	-0.003	39.02	-0.03399	--	--
					16.61	-0.00296	39.12	-0.03842	--	--
					16.62	-0.00293	39.22	-0.03762	--	--
					16.63	-0.0029	39.32	-0.03837	--	--
					16.64	-0.00287	39.42	-0.03548	--	--
					16.65	-0.00283	39.52	-0.03833	--	--
					16.66	-0.00281	39.62	-0.03745	--	--
					16.67	-0.00278	39.72	-0.03702	--	--
					16.68	-0.00275	39.82	-0.03643	--	--
					16.69	-0.00272	39.92	-0.03312	--	--
					16.7	-0.00267	40.02	-0.03668	--	--
					16.71	-0.00265	40.12	-0.03225	--	--
					16.72	-0.00263	40.22	-0.03324	--	--
					16.73	-0.0026	40.32	-0.03521	--	--
					16.74	-0.00258	40.42	-0.03438	--	--
					16.75	-0.00255	40.52	-0.03448	--	--
					16.76	-0.00253	40.62	-0.03483	--	--
					16.77	-0.00251	40.72	-0.03763	--	--
					16.78	-0.00248	40.82	-0.03674	--	--
					16.79	-0.00246	40.92	-0.03742	--	--
					16.8	-0.00243	41.02	-0.03642	--	--
					16.81	-0.00241	41.12	-0.03608	--	--
					16.82	-0.00238	41.22	-0.03573	--	--
					16.83	-0.00236	41.32	-0.03662	--	--
					16.84	-0.00233	41.42	-0.03502	--	--
					16.85	-0.00231	41.52	-0.03778	--	--
					16.86	-0.00229	41.62	-0.03503	--	--
					16.87	-0.00227	41.72	-0.03687	--	--
					16.88	-0.00225	41.82	-0.03704	--	--
					16.89	-0.00222	41.92	-0.03641	--	--
					16.9	-0.0022	42.02	-0.03801	--	--
					16.91	-0.00217	42.12	-0.03687	--	--
					16.92	-0.00215	42.22	-0.03642	--	--
					16.93	-0.00213	42.32	-0.03595	--	--
					16.94	-0.00211	42.42	-0.03766	--	--
					16.95	-0.00209	42.52	-0.03749	--	--
					16.96	-0.00206	42.62	-0.03573	--	--
					16.97	-0.00204	42.72	-0.039	--	--
					16.98	-0.00202	42.82	-0.03411	--	--
					16.99	-0.00201	42.92	-0.03619	--	--
					17	-0.00199	43.02	-0.03432	--	--
					17.01	-0.00197	43.12	-0.03442	--	--
					17.02	-0.00195	43.22	-0.03609	--	--
					17.03	-0.00192	43.28	-0.0344	--	--
					17.04	-0.00188	43.29	-0.03544	--	--
					17.05	-0.00187	43.3	-0.03526	--	--
					17.06	-0.00186	43.38	-0.0344	--	--
					17.07	-0.00184	43.41	-0.03366	--	--
					17.08	-0.00181	43.52	-0.03175	--	--
					17.09	-0.00177	43.53	-0.03161	--	--
					17.1	-0.00176	--	--	--	--
					17.11	-0.00173	--	--	--	--
					17.12	-0.00172	--	--	--	--
					17.13	-0.0017	--	--	--	--
					17.14	-0.00168	--	--	--	--
					17.15	-0.00167	--	--	--	--
					17.16	-0.00165	--	--	--	--
					17.17	-0.00163	--	--	--	--
					17.18	-0.00162	--	--	--	--
					17.19	-0.0016	--	--	--	--
					17.2	-0.00159	--	--	--	--
					17.21	-0.00157	--	--	--	--
					17.22	-0.00155	--	--	--	--
					17.23	-0.00154	--	--	--	--
					17.24	-0.00153	--	--	--	--
					17.25	-0.00151	--	--	--	--
					17.26	-0.00149	--	--	--	--
					17.27	-0.00148	--	--	--	--
					17.28	-0.00146	--	--	--	--
					17.29	-0.00144	--	--	--	--
					17.3	-0.00143	--	--	--	--
					17.31	-0.00141	--	--	--	--
					17.32	-0.0014	--	--	--	--
					17.33	-0.00137	--	--	--	--
					17.34	-0.00137	--	--	--	--
					17.35	-0.00135	--	--	--	--
					17.36	-0.00134	--	--	--	--
					17.37	-0.00133	--	--	--	--
					17.38	-0.00131	--	--	--	--
					17.39	-0.0013	--	--	--	--
					17.4	-0.00129	--	--	--	--
					17.41	-0.00129	--	--	--	--
					17.42	-0.00128	--	--	--	--
					17.43	-0.00127	--	--	--	--
					17.44	-0.00127	--	--	--	--
					17.45	-0.00126	--	--	--	--
					17.46	-0.00124	--	--	--	--
					17.47	-0.00123	--	--	--	--
					17.48	-0.00122	--	--	--	--
					17.49	-0.00121	--	--	--	--
					17.5	-0.00119	--	--	--	--
					17.51	-0.00118	--	--	--	--
					17.52	-0.00117	--	--	--	--
					17.53	-0.00116	--	--	--	--
					17.54	-0.00115	--	--	--	--
					17.55	-0.00113	--	--	--	--
					17.56	-0.00112	--	--	--	--
					17.57	-0.00111	--	--	--	--
					17.58	-0.0011	--	--	--	--
					17.59	-0.00109	--	--	--	--
					17.6	-0.00108	--	--	--	--
					17.61	-0.00106	--	--	--	--
					17.62	-0.00105	--	--	--	--
					17.63	-0.00104	--	--	--	--
					17.64	-0.00103	--	--	--	--
					17.65	-0.00102	--	--	--	--
					17.66	-0.00101	--	--	--	--
					17.67	-0.00099646	--	--	--	--
					17.68	-0.000987305	--	--	--	--
					17.69	-0.000972046	--	--	--	--
					17.7	-0.000962891	--	--	--	--
					17.71	-0.000947632	--	--	--	--
					17.72	-0.000935425	--	--	--	--
					17.73	-0.000920166	--	--	--	--
					17.74	-0.000917114	--	--	--	--
					17.75	-0.000901855	--	--	--	--
					17.76	-0.000895752	--	--	--	--
					17.77	-0.000880493	--	--	--	--
					17.78	-0.000868286	--	--	--	--
					17.79	-0.000856079	--	--	--	--
					17.8	-0.000849976	--	--	--	--
					17.81	-0.00084082	--	--	--	--
					17.82	-0.000834717	--	--	--	--
					17.83	-0.000819458	--	--	--	--
					17.84	-0.000816406	--	--	--	--
					17.85	-0.000801147	--	--	--	--
					17.86	-0.000804199	--	--	--	--
					17.87	-0.000785889	--	--	--	--
					17.88	-0.000779785	--	--	--	--
					17.89	-0.000767578	--	--	--	--
					17.9	-0.000761475	--	--	--	--
					17.91	-0.000712646	--	--	--	--
					17.92	-0.000706543	--	--	--	--
					17.93	-0.000697388	--	--	--	--
					17.94	-0.000691284	--	--	--	--
					17.95	-0.000679077	--	--	--	--
					17.96	-0.000676025	--	--	--	--
					17.97	-0.000663818	--	--	--	--
					17.98	-0.000654663	--	--	--	--
					17.99	-0.000645508	--	--	--	--
					18	-0.000639404	--	--	--	--
					18.01	-0.000633301	--	--	--	--
					18.02	-0.000621094	--	--	--	--
					18.03	-0.000608887	--	--	--	--
					18.04	-0.000608887	--	--	--	--
					18.05	-0.000599731	--	--	--	--
					18.06	-0.000587524	--	--	--	--
					18.07	-0.000578369	--	--	--	--
					18.08	-0.000575317	--	--	--	--
					18.09	-0.00056311	--	--	--	--
					18.1	-0.00056311	--	--	--	--
					18.11	-0.000547852	--	--	--	--
					18.12	-0.000557007	--	--	--	--
					18.13	-0.000553955	--	--	--	--
					18.14	-0.000547852	--	--	--	--
					18.15	-0.000538696	--	--	--	--
					18.16	-0.000538696	--	--	--	--
					18.17	-0.000523437	--	--	--	--
					18.18	-0.000523437	--	--	--	--
					18.19	-0.000508179	--	--	--	--
					18.2	-0.000502075	--	--	--	--
					18.21	-0.000489868	--	--	--	--
					18.22	-0.000486816	--	--	--	--
					18.23	-0.000477661	--	--	--	--
					18.24	-0.000486816	--	--	--	--
					18.25	-0.000474609	--	--	--	--
					18.26	-0.000471558	--	--	--	--
					18.27	-0.000462402	--	--	--	--
					18.28	-0.000456299	--	--	--	--
					18.29	-0.000447144	--	--	--	--
					18.3	-0.00044104	--	--	--	--
					18.31	-0.000428833	--	--	--	--
					18.32	-0.000428833	--	--	--	--
					18.33	-0.000410522	--	--	--	--
					18.34	-0.000410522	--	--	--	--
					18.35	-0.000398315	--	--	--	--
					18.36	-0.000395264	--	--	--	--
					18.37	-0.00038916	--	--	--	--
					18.38	-0.000383057	--	--	--	--
					18.39	-0.000373901	--	--	--	--
					18.4	-0.000373901	--	--	--	--
					18.41	-0.000367798	--	--	--	--
					18.42	-0.000367798	--	--	--	--
					18.43	-0.000355591	--	--	--	--
					18.44	-0.000349487	--	--	--	--
					18.45	-0.000343384	--	--	--	--
					18.46	-0.000334229	--	--	--	--
					18.47	-0.000328125	--	--	--	--
					18.48	-0.00031897	--	--	--	--
					18.49	-0.000312866	--	--	--	--
					18.5	-0.000306763	--	--	--	--
					18.51	-0.000300659	--	--	--	--
					18.52	-0.000294556	--	--	--	--
					18.53	-0.0002854	--	--	--	--
					18.54	-0.000282349	--	--	--	--
					18.55	-0.000276245	--	--	--	--
					18.56	-0.000273193	--	--	--	--
					18.57	-0.00026709	--	--	--	--
					18.58	-0.000264038	--	--	--	--
					18.59	-0.000254883	--	--	--	--
					18.6	-0.000254883	--	--	--	--
					18.61	-0.000242676	--	--	--	--
					18.62	-0.000233521	--	--	--	--
					18.63	-0.000224365	--	--	--	--
					18.64	-0.000221313	--	--	--	--
					18.65	-0.00021521	--	--	--	--
					18.66	-0.000199951	--	--	--	--
					18.67	-0.000187744	--	--	--	--
					18.68	-0.000187744	--	--	--	--
					18.69	-0.000178589	--	--	--	--
					18.7	-0.000178589	--	--	--	--
					18.71	-0.000172485	--	--	--	--
					18.72	-0.000172485	--	--	--	--
					18.73	-0.00016333	--	--	--	--
					18.74	-0.000160278	--	--	--	--
					18.75	-0.000151123	--	--	--	--
					18.76	-0.000154175	--	--	--	--
					18.77	-0.000141968	--	--	--	--
					18.78	-0.000141968	--	--	--	--
					18.79	-0.000135864	--	--	--	--
					18.8	-0.000132813	--	--	--	--
					18.81	-0.000120605	--	--	--	--
					18.82	-0.000123657	--	--	--	--
					18.83	-0.000141968	--	--	--	--
					18.84	-0.000148071	--	--	--	--
					18.85	-0.000138916	--	--	--	--
					18.86	-0.000132813	--	--	--	--
					18.87	-0.000126709	--	--	--	--
					18.88	-0.000126709	--	--	--	--
					18.89	-0.000117554	--	--	--	--
					18.9	-0.000114502	--	--	--	--
					18.91	-0.00011145	--	--	--	--
					18.92	-0.000123657	--	--	--	--
					18.93	-0.000120605	--	--	--	--
					18.94	-0.000117554	--	--	--	--
					18.95	-0.000120605	--	--	--	--
					18.96	-0.000123657	--	--	--	--
					18.97	-0.000120605	--	--	--	--
					18.98	-0.000117554	--	--	--	--
					18.99	-0.000108398	--	--	--	--
					19	-0.000105347	--	--	--	--
					19.01	-0.000102295	--	--	--	--
					19.02	-0.000102295	--	--	--	--
					19.03	-9.31396e-05	--	--	--	--
					19.04	-9.31396e-05	--	--	--	--
					19.05	-8.70361e-05	--	--	--	--
					19.06	-8.70361e-05	--	--	--	--
					19.07	-8.09326e-05	--	--	--	--
					19.08	-8.09326e-05	--	--	--	--
					19.09	-7.48291e-05	--	--	--	--
					19.1	-7.48291e-05	--	--	--	--
					19.11	-6.56738e-05	--	--	--	--
					19.12	-6.87256e-05	--	--	--	--
					19.13	-5.65186e-05	--	--	--	--
					19.14	-5.65186e-05	--	--	--	--
					19.15	-5.34668e-05	--	--	--	--
					19.16	-5.34668e-05	--	--	--	--
					19.17	-4.43115e-05	--	--	--	--
					19.18	-4.12598e-05	--	--	--	--
					19.19	-3.51562e-05	--	--	--	--
					19.2	-3.51562e-05	--	--	--	--
					19.21	-2.90527e-05	--	--	--	--
					19.22	-2.90527e-05	--	--	--	--
					19.23	-1.98975e-05	--	--	--	--
					19.24	-2.29492e-05	--	--	--	--
					19.25	-1.98975e-05	--	--	--	--
					19.26	-1.37939e-05	--	--	--	--
					19.27	-7.69043e-06	--	--	--	--
					19.28	-4.63867e-06	--	--	--	--
					19.29	-1.58691e-06	--	--	--	--
					19.3	-4.63867e-06	--	--	--	--
					19.31	4.5166e-06	--	--	--	--
					19.32	1.46484e-06	--	--	--	--
					19.33	2.89307e-05	--	--	--	--
					19.34	7.56836e-06	--	--	--	--
					19.35	1.36719e-05	--	--	--	--
					19.36	1.67236e-05	--	--	--	--
					19.37	1.97754e-05	--	--	--	--
					19.38	2.28271e-05	--	--	--	--
					19.39	2.89307e-05	--	--	--	--
					19.4	2.89307e-05	--	--	--	--
					19.41	3.50342e-05	--	--	--	--
					19.42	2.89307e-05	--	--	--	--
					19.43	3.80859e-05	--	--	--	--
					19.44	3.80859e-05	--	--	--	--
					19.45	4.41895e-05	--	--	--	--
					19.46	4.41895e-05	--	--	--	--
					19.47	5.33447e-05	--	--	--	--
					19.48	5.0293e-05	--	--	--	--
					19.49	5.33447e-05	--	--	--	--
					19.5	5.63965e-05	--	--	--	--
					19.51	6.25e-05	--	--	--	--
					19.52	5.94482e-05	--	--	--	--
					19.53	6.55518e-05	--	--	--	--
					19.54	6.25e-05	--	--	--	--
					19.55	6.55518e-05	--	--	--	--
					19.56	6.25e-05	--	--	--	--
					19.57	7.77588e-05	--	--	--	--
					19.58	7.16553e-05	--	--	--	--
					19.59	8.08105e-05	--	--	--	--
					19.6	7.77588e-05	--	--	--	--
					19.61	8.69141e-05	--	--	--	--
					19.62	8.99658e-05	--	--	--	--
					19.63	9.30176e-05	--	--	--	--
					19.64	9.91211e-05	--	--	--	--
					19.65	0.000102173	--	--	--	--
					19.66	9.60693e-05	--	--	--	--
					19.67	9.91211e-05	--	--	--	--
					19.68	9.60693e-05	--	--	--	--
					19.69	0.000105225	--	--	--	--
					19.7	9.91211e-05	--	--	--	--
					19.71	0.000102173	--	--	--	--
					19.72	0.000105225	--	--	--	--
					19.73	0.000111328	--	--	--	--
					19.74	0.000105225	--	--	--	--
					19.75	0.000111328	--	--	--	--
					19.76	0.000108276	--	--	--	--
					19.77	0.00011438	--	--	--	--
					19.78	0.000111328	--	--	--	--
					19.79	0.000123535	--	--	--	--
					19.8	0.000117432	--	--	--	--
					19.81	0.000123535	--	--	--	--
					19.82	0.000120483	--	--	--	--
					19.83	0.000154053	--	--	--	--
					19.84	0.000178467	--	--	--	--
					19.85	0.000193726	--	--	--	--
					19.86	0.000196777	--	--	--	--
					19.87	0.000199829	--	--	--	--
					19.88	0.000202881	--	--	--	--
					19.89	0.000208984	--	--	--	--
					19.9	0.000208984	--	--	--	--
					19.91	0.000212036	--	--	--	--
					19.92	0.000215088	--	--	--	--
					19.93	0.00021814	--	--	--	--
					19.94	0.00021814	--	--	--	--
					19.95	0.000224243	--	--	--	--
					19.96	0.000221191	--	--	--	--
[truncated: 2,791 more rows]

## Sheet: Fig. 2
Fig. 2a								Fig. 2b						Fig. 2d		Fig. 2f								Fig. 2g
ACC-CC		ACC-ACC		CC-CC		CC-ACC		5 min		10 min		15 min		adsorption energy		ACC		ACC-PEI		2 min		2 days		ACC		ACC-PEI		2 min		2 days
Time (s)	Current (mA)	Time (s)	Current (mA)	Time (s)	Current (mA)	Time (s)	Current (mA)	Time (s)	Current (mA)	Time (s)	Current (mA)	Time (s)	Current (mA)	CC LICL	0.18	Time (s)	Current (mA)	Time (s)	Current (mA)	Time (s)	Current (mA)	Time (s)	Current (mA)	Wavenumbers (cm-1)	Absorbance (%)	Wavenumbers (cm-1)	Absorbance (%)	Wavenumbers (cm-1)	Absorbance (%)	Wavenumbers (cm-1)	Absorbance (%)
-2.21379e-06	1.47858e-05	100	0.000328979	200	5.71899e-05	300	0.000285004	-1.22733e-06	1.01563e-05	80	-9.54895e-06	160	0.000280664	ACC LICL	1.2	40	9.1156e-05	160	-1.16333e-05	280	3.3783e-05	400	-1.25366e-05	600.235	0.54752	600.235	0.44571	600.235	0.19762	600.235	0.13191
0.01	-1.427e-05	100.01	0.000298523	200.01	-2.95715e-06	300.01	0.000353485	0.01	-9.61914e-06	80.01	9.89075e-06	160.01	0.000373743	LI	2.515	40.01	2.20947e-05	160.01	2.46826e-05	280.01	3.07312e-05	400.01	-1.85547e-06	600.717	0.54739	600.717	0.44443	600.717	0.19776	600.717	0.13213
0.02	1.47552e-05	100.02	0.000327759	200.02	5.59998e-05	300.02	0.000254059	0.02	1.0083e-05	80.02	-9.56421e-06	160.02	0.000251672	CL	-0.384	40.02	9.13086e-05	160.02	-1.22437e-05	280.02	3.38135e-05	400.02	-1.98608e-05	601.199	0.54723	601.199	0.44303	601.199	0.19783	601.199	0.13231
0.03	-1.42334e-05	100.03	0.000299652	200.03	-2.16675e-06	300.03	0.000341675	0.03	-9.60693e-06	80.03	9.89685e-06	160.03	0.000272119			40.03	2.22473e-05	160.03	2.65137e-05	280.03	3.06396e-05	400.03	-5.82275e-06	601.682	0.5471	601.682	0.44169	601.682	0.19785	601.682	0.13242
0.04	1.47003e-05	100.04	0.00032959	200.04	5.3772e-05	300.04	0.000255646	0.04	1.00037e-05	80.04	-9.55505e-06	160.04	0.000215967			40.04	9.15833e-05	160.04	-9.49707e-06	280.04	3.3844e-05	400.04	-2.10815e-05	602.164	0.54703	602.164	0.44056	602.164	0.19784	602.164	0.13244
0.05	-1.4209e-05	100.05	0.000299255	200.05	-6.61621e-06	300.05	0.000338043	0.05	-9.54285e-06	80.05	9.90601e-06	160.05	0.000239465			40.05	2.21558e-05	160.05	2.59033e-05	280.05	3.0426e-05	400.05	-3.07617e-06	602.646	0.54702	602.646	0.43976	602.646	0.19782	602.646	0.13231
0.06	1.4621e-05	100.06	0.000331421	200.06	4.88586e-05	300.06	0.000250305	0.06	9.97925e-06	80.06	-9.57336e-06	160.06	0.000190637			40.06	9.15527e-05	160.06	-9.19189e-06	280.06	3.39661e-05	400.06	-1.52832e-05	603.128	0.54701	603.128	0.4393	603.128	0.19777	603.128	0.13201
0.07	-1.41449e-05	100.07	0.000302094	200.07	-9.87854e-06	300.07	0.000320831	0.07	-9.48792e-06	80.07	9.90601e-06	160.07	0.000215967			40.07	2.21558e-05	160.07	2.62085e-05	280.07	3.0365e-05	400.07	3.6377e-06	603.61	0.54692	603.61	0.43912	603.61	0.19766	603.61	0.13153
0.08	1.45569e-05	100.08	0.000330811	200.08	8.18176e-05	300.08	0.000236328	0.08	9.84192e-06	80.08	-9.58557e-06	160.08	0.000162866			40.08	9.14917e-05	160.08	-1.22437e-05	280.08	3.43018e-05	400.08	2.11182e-06	604.092	0.54669	604.092	0.43912	604.092	0.19745	604.092	0.13091
0.09	-1.409e-05	100.09	0.00030365	200.09	9.12476e-06	300.09	0.000320831	0.09	-9.3811e-06	80.09	9.93652e-06	160.09	0.000186975			40.09	2.22778e-05	160.09	2.16309e-05	280.09	3.0426e-05	400.09	1.34033e-05	604.574	0.54628	604.574	0.43917	604.574	0.19711	604.574	0.1302
0.1	1.44897e-05	100.1	0.000332031	200.1	5.56641e-05	300.1	0.000240601	0.1	9.77173e-06	80.1	-9.58557e-06	160.1	0.000137842			40.1	9.11255e-05	160.1	-1.46851e-05	280.1	3.43018e-05	400.1	8.21533e-06	605.057	0.54569	605.057	0.4392	605.057	0.19667	605.057	0.12952
0.11	-1.40656e-05	100.11	0.00030426	200.11	5.62439e-06	300.11	0.000320679	0.11	-9.2926e-06	80.11	9.92432e-06	160.11	0.000164392			40.11	2.2522e-05	160.11	1.97998e-05	280.11	3.0304e-05	400.11	1.64551e-05	605.539	0.54499	605.539	0.43917	605.539	0.19616	605.539	0.12895
0.12	1.44836e-05	100.12	0.000332642	200.12	5.50232e-05	300.12	0.000247833	0.12	9.75647e-06	80.12	-9.60083e-06	160.12	0.000128381			40.12	9.12781e-05	160.12	-1.52954e-05	280.12	3.43323e-05	400.12	3.02734e-06	606.021	0.54424	606.021	0.43908	606.021	0.19565	606.021	0.12855
0.13	-1.39893e-05	100.13	0.000305176	200.13	-4.56848e-06	300.13	0.000332794	0.13	-9.26514e-06	80.13	9.93042e-06	160.13	0.000288599			40.13	2.26746e-05	160.13	2.04102e-05	280.13	3.01514e-05	400.13	1.49292e-05	606.503	0.54351	606.503	0.43896	606.503	0.19523	606.503	0.12835
0.14	1.44073e-05	100.14	0.000334473	200.14	5.18188e-05	300.14	0.000252808	0.14	9.65271e-06	80.14	-9.59473e-06	160.14	0.000175684			40.14	9.12781e-05	160.14	-1.52954e-05	280.14	3.45764e-05	400.14	-4.29688e-06	606.985	0.54284	606.985	0.43877	606.985	0.19494	606.985	0.1283
0.15	-1.39465e-05	100.15	0.000309296	200.15	9.46045e-07	300.15	0.000357727	0.15	-9.18274e-06	80.15	9.93042e-06	160.15	0.00014303			40.15	2.28882e-05	160.15	2.28516e-05	280.15	2.99988e-05	400.15	7.2998e-06	607.467	0.54224	607.467	0.43843	607.467	0.1948	607.467	0.12832
0.16	1.43616e-05	100.16	0.000341187	200.16	4.90112e-05	300.16	0.000266205	0.16	9.58862e-06	80.16	-9.61609e-06	160.16	8.56567e-05			40.16	9.1217e-05	160.16	-1.10229e-05	280.16	3.45764e-05	400.16	-4.60205e-06	607.949	0.5417	607.949	0.43785	607.949	0.19475	607.949	0.12835
0.17	-1.3913e-05	100.17	0.000315247	200.17	-9.30786e-06	300.17	0.000344757	0.17	-9.02405e-06	80.17	9.91821e-06	160.17	0.000114648			40.17	2.31018e-05	160.17	2.31567e-05	280.17	2.99377e-05	400.17	8.82568e-06	608.431	0.54121	608.431	0.43694	608.431	0.19474	608.431	0.1283
0.18	1.43188e-05	100.18	0.000343933	200.18	4.91943e-05	300.18	0.00025824	0.18	9.50317e-06	80.18	-9.63745e-06	160.18	6.88721e-05			40.18	9.08203e-05	160.18	-1.16333e-05	280.18	3.4729e-05	400.18	5.85937e-07	608.913	0.54076	608.913	0.43568	608.913	0.19465	608.913	0.12816
0.19	-1.38794e-05	100.19	0.000315857	200.19	-4.76685e-06	300.19	0.000336731	0.19	-8.97217e-06	80.19	9.95789e-06	160.19	9.96948e-05			40.19	2.36206e-05	160.19	1.97998e-05	280.19	2.98462e-05	400.19	1.55396e-05	609.395	0.54035	609.395	0.43417	609.395	0.19444	609.395	0.12791
0.2	1.42334e-05	100.2	0.000346313	200.2	5.45654e-05	300.2	0.000264832	0.2	9.41772e-06	80.2	-9.59167e-06	160.2	5.36133e-05			40.2	9.06067e-05	160.2	-1.19385e-05	280.2	3.48206e-05	400.2	3.02734e-06	609.878	0.54001	609.878	0.43256	609.878	0.19408	609.878	0.12758
0.21	-1.38031e-05	100.21	0.00031604	200.21	-1.50757e-06	300.21	0.000352264	0.21	-8.87146e-06	80.21	9.97925e-06	160.21	8.62671e-05			40.21	2.39563e-05	160.21	2.22412e-05	280.21	2.97241e-05	400.21	1.73706e-05	610.36	0.53971	610.36	0.43106	610.36	0.19361	610.36	0.12718
0.22	1.41998e-05	100.22	0.000344238	200.22	5.13916e-05	300.22	0.00027475	0.22	9.35364e-06	80.22	-9.57642e-06	160.22	3.98804e-05			40.22	9.05151e-05	160.22	-1.25488e-05	280.22	3.49426e-05	400.22	5.77393e-06	610.842	0.53944	610.842	0.42984	610.842	0.19313	610.842	0.12672
0.23	-1.37726e-05	100.23	0.000317902	200.23	1.61743e-06	300.23	0.000362335	0.23	-8.79517e-06	80.23	9.96704e-06	160.23	7.19238e-05			40.23	2.42615e-05	160.23	2.04102e-05	280.23	2.95105e-05	400.23	3.81226e-05	611.324	0.53916	611.324	0.42902	611.324	0.19276	611.324	0.12623
0.24	1.41663e-05	100.24	0.000345764	200.24	6.90918e-05	300.24	0.000300842	0.24	9.28345e-06	80.24	-9.56421e-06	160.24	2.46216e-05			40.24	9.06677e-05	160.24	-1.52954e-05	280.24	3.50647e-05	400.24	3.38501e-05	611.806	0.53883	611.806	0.42862	611.806	0.1926	611.806	0.12573
0.25	-1.37024e-05	100.25	0.000317993	200.25	1.3916e-05	300.25	0.000378143	0.25	-8.73108e-06	80.25	9.9823e-06	160.25	5.60547e-05			40.25	2.42615e-05	160.25	2.04102e-05	280.25	2.96021e-05	400.25	5.52124e-05	612.288	0.53842	612.288	0.42857	612.288	0.19274	612.288	0.12525
0.26	1.41113e-05	100.26	0.000346069	200.26	7.0282e-05	300.26	0.000306183	0.26	9.21326e-06	80.26	-9.60999e-06	160.26	2.15698e-05			40.26	9.03015e-05	160.26	-1.40747e-05	280.26	3.50952e-05	400.26	3.93433e-05	612.77	0.53795	612.77	0.42877	612.77	0.19316	612.77	0.12486
0.27	-1.36627e-05	100.27	0.000320129	200.27	6.19202e-06	300.27	0.00039682	0.27	-8.66089e-06	80.27	9.9823e-06	160.27	5.51392e-05			40.27	2.46277e-05	160.27	2.0105e-05	280.27	2.93884e-05	400.27	5.06348e-05	613.252	0.53746	613.252	0.42907	613.252	0.19378	613.252	0.1246
0.28	1.40442e-05	100.28	0.000349731	200.28	5.9082e-05	300.28	0.000314606	0.28	9.14917e-06	80.28	-9.59778e-06	160.28	6.31104e-06			40.28	8.99048e-05	160.28	-1.40747e-05	280.28	3.51563e-05	400.28	3.84277e-05	613.735	0.537	613.735	0.42934	613.735	0.19443	613.735	0.12449
0.29	-1.36261e-05	100.29	0.000327454	200.29	-6.7749e-07	300.29	0.000395905	0.29	-8.60291e-06	80.29	1.00067e-05	160.29	3.927e-05			40.29	2.49023e-05	160.29	1.94946e-05	280.29	2.93579e-05	400.29	5.12451e-05	614.217	0.53665	614.217	0.42948	614.217	0.19494	614.217	0.12452
0.3	1.39801e-05	100.3	0.000353394	200.3	5.76172e-05	300.3	0.000305603	0.3	9.07288e-06	80.3	-9.60693e-06	160.3	-5.896e-06			40.3	8.97217e-05	160.3	-1.2854e-05	280.3	3.53088e-05	400.3	4.11743e-05	614.699	0.53643	614.699	0.42943	614.699	0.19515	614.699	0.12461
0.31	-1.35498e-05	100.31	0.000330078	200.31	1.31226e-07	300.31	0.00037677	0.31	-8.48999e-06	80.31	1.0022e-05	160.31	3.04199e-05			40.31	2.50854e-05	160.31	2.22412e-05	280.31	2.91748e-05	400.31	4.7583e-05	615.181	0.53638	615.181	0.42918	615.181	0.19497	615.181	0.12466
0.32	1.39648e-05	100.32	0.00035614	200.32	5.50842e-05	300.32	0.000296082	0.32	8.98132e-06	80.32	-9.60388e-06	160.32	-1.50513e-05			40.32	8.98743e-05	160.32	-1.46851e-05	280.32	3.54309e-05	400.32	3.84277e-05	615.663	0.53647	615.663	0.42877	615.663	0.19439	615.663	0.1246
0.33	-1.34979e-05	100.33	0.000331726	200.33	-3.68347e-06	300.33	0.000376587	0.33	-8.39844e-06	80.33	9.99451e-06	160.33	1.60767e-05			40.33	2.5116e-05	160.33	1.82739e-05	280.33	2.91138e-05	400.33	4.94141e-05	616.145	0.53669	616.145	0.42828	616.145	0.19352	616.145	0.12439
0.34	1.39099e-05	100.34	0.000358582	200.34	5.51758e-05	300.34	0.000315887	0.34	8.92944e-06	80.34	-9.58862e-06	160.34	-2.75635e-05			40.34	9.06067e-05	160.34	-1.56006e-05	280.34	3.56445e-05	400.34	3.90381e-05	616.627	0.537	616.627	0.42782	616.627	0.19251	616.627	0.12405
0.35	-1.34613e-05	100.35	0.000333557	200.35	-6.53076e-07	300.35	0.000393341	0.35	-8.37708e-06	80.35	1.00189e-05	160.35	6.31104e-06			40.35	2.58789e-05	160.35	1.97998e-05	280.35	2.90527e-05	400.35	5.52124e-05	617.109	0.53739	617.109	0.42751	617.109	0.19158	617.109	0.12365
0.36	1.38153e-05	100.36	0.000361633	200.36	5.45044e-05	300.36	0.000318939	0.36	8.87451e-06	80.36	-9.58862e-06	160.36	-3.82446e-05			40.36	9.04846e-05	160.36	-1.40747e-05	280.36	3.57361e-05	400.36	4.33105e-05	617.591	0.53784	617.591	0.42744	617.591	0.19089	617.591	0.12332
0.37	-1.34094e-05	100.37	0.000333557	200.37	-3.36304e-06	300.37	0.000391663	0.37	-8.28247e-06	80.37	1.00281e-05	160.37	-4.06494e-06			40.37	2.55127e-05	160.37	2.25464e-05	280.37	2.89001e-05	400.37	5.58228e-05	618.074	0.53833	618.074	0.42762	618.074	0.19053	618.074	0.12312
0.38	1.3797e-05	100.38	0.000361023	200.38	5.46875e-05	300.38	0.000309814	0.38	8.75854e-06	80.38	-9.60999e-06	160.38	-4.61792e-05			40.38	8.97827e-05	160.38	-1.25488e-05	280.38	3.57361e-05	400.38	3.78174e-05	618.556	0.53885	618.556	0.428	618.556	0.19056	618.556	0.12313
0.39	-1.33575e-05	100.39	0.000334473	200.39	-2.60925e-06	300.39	0.000387451	0.39	-8.20007e-06	80.39	1.00525e-05	160.39	-1.13892e-05			40.39	2.52686e-05	160.39	2.04102e-05	280.39	2.88086e-05	400.39	5.03296e-05	619.038	0.53938	619.038	0.42849	619.038	0.19094	619.038	0.12332
0.4	1.37268e-05	100.4	0.000360413	200.4	5.63049e-05	300.4	0.000302826	0.4	8.6853e-06	80.4	-9.60388e-06	160.4	-5.53345e-05			40.4	8.99963e-05	160.4	-1.56006e-05	280.4	3.58582e-05	400.4	4.08691e-05	619.52	0.53991	619.52	0.42902	619.52	0.19159	619.52	0.12367
0.41	-1.32965e-05	100.41	0.00033844	200.41	-2.29797e-06	300.41	0.000365997	0.41	-8.12683e-06	80.41	1.00708e-05	160.41	-1.8103e-05			40.41	2.45361e-05	160.41	1.73584e-05	280.41	2.8656e-05	400.41	5.21606e-05	620.002	0.5404	620.002	0.42951	620.002	0.19242	620.002	0.12411
0.42	1.3681e-05	100.42	0.000360107	200.42	5.22156e-05	300.42	0.000294678	0.42	8.60291e-06	80.42	-9.63135e-06	160.42	-5.77759e-05			40.42	8.96301e-05	160.42	-1.56006e-05	280.42	3.59192e-05	400.42	4.02588e-05	620.484	0.54085	620.484	0.42996	620.484	0.19332	620.484	0.12457
0.43	-1.32233e-05	100.43	0.000338348	200.43	-4.48914e-06	300.43	0.000356659	0.43	-8.0719e-06	80.43	1.00647e-05	160.43	-2.3291e-05			40.43	2.49634e-05	160.43	1.82739e-05	280.43	2.84729e-05	400.43	5.67383e-05	620.966	0.54124	620.966	0.43039	620.966	0.19421	620.966	0.12502
0.44	1.36505e-05	100.44	0.000363159	200.44	5.06287e-05	300.44	0.00028244	0.44	8.53577e-06	80.44	-9.60388e-06	160.44	-6.60156e-05			40.44	9.00269e-05	160.44	-1.46851e-05	280.44	3.61023e-05	400.44	4.36157e-05	621.448	0.5416	621.448	0.43084	621.448	0.19501	621.448	0.12543
0.45	-1.31317e-05	100.45	0.000339661	200.45	-3.5614e-06	300.45	0.000389404	0.45	-8.02612e-06	80.45	1.00586e-05	160.45	-2.93945e-05			40.45	2.49939e-05	160.45	1.82739e-05	280.45	2.84729e-05	400.45	5.94849e-05	621.931	0.54192	621.931	0.43136	621.931	0.19568	621.931	0.12582
0.46	1.35406e-05	100.46	0.000363464	200.46	5.18799e-05	300.46	0.000325287	0.46	8.43201e-06	80.46	-9.60999e-06	160.46	-7.1814e-05			40.46	8.99963e-05	160.46	-1.49902e-05	280.46	3.61633e-05	400.46	4.51416e-05	622.413	0.54222	622.413	0.43196	622.413	0.19618	622.413	0.12621
0.47	-1.31256e-05	100.47	0.000341492	200.47	-4.76074e-06	300.47	0.000476074	0.47	-7.91626e-06	80.47	1.00708e-05	160.47	-3.85498e-05			40.47	2.50549e-05	160.47	1.82739e-05	280.47	2.83813e-05	400.47	6.04004e-05	622.895	0.54252	622.895	0.43269	622.895	0.19653	622.895	0.12662
0.48	1.35132e-05	100.48	0.000364075	200.48	5.02625e-05	300.48	0.000347961	0.48	8.40454e-06	80.48	-9.60999e-06	160.48	-8.46313e-05			40.48	8.99963e-05	160.48	-1.59058e-05	280.48	3.62244e-05	400.48	4.72778e-05	623.377	0.54283	623.377	0.43355	623.377	0.19676	623.377	0.12706
0.49	-1.31042e-05	100.49	0.000340576	200.49	-8.58765e-06	300.49	0.000419159	0.49	-7.84912e-06	80.49	1.01044e-05	160.49	-3.06152e-05			40.49	2.50549e-05	160.49	1.73584e-05	280.49	2.82593e-05	400.49	5.979e-05	623.859	0.54315	623.859	0.43458	623.859	0.19692	623.859	0.12755
0.5	1.34583e-05	100.5	0.000363464	200.5	4.64478e-05	300.5	0.000332245	0.5	8.3313e-06	80.5	-9.63745e-06	160.5	-8.61572e-05			40.5	8.97827e-05	160.5	-1.56006e-05	280.5	3.65601e-05	400.5	4.78882e-05	624.341	0.54347	624.341	0.43583	624.341	0.19706	624.341	0.12806
0.51	-1.30219e-05	100.51	0.00033905	200.51	-9.2926e-06	300.51	0.000395233	0.51	-7.76672e-06	80.51	1.00983e-05	160.51	-5.19775e-05			40.51	2.49939e-05	160.51	1.61377e-05	280.51	2.81067e-05	400.51	6.3147e-05	624.823	0.5438	624.823	0.43729	624.823	0.19723	624.823	0.12859
0.52	1.33972e-05	100.52	0.000364075	200.52	4.67224e-05	300.52	0.000292175	0.52	8.28552e-06	80.52	-9.59473e-06	160.52	-9.16504e-05			40.52	9.00269e-05	160.52	-1.59058e-05	280.52	3.64075e-05	400.52	4.60571e-05	625.305	0.54413	625.305	0.43894	625.305	0.19743	625.305	0.1291
0.53	-1.29791e-05	100.53	0.000340515	200.53	-1.02905e-05	300.53	0.000344238	0.53	-7.71179e-06	80.53	1.00983e-05	160.53	-5.01465e-05			40.53	2.49023e-05	160.53	1.64429e-05	280.53	2.80457e-05	400.53	6.07056e-05	625.788	0.54444	625.788	0.4407	625.788	0.19768	625.788	0.12955
0.54	1.33606e-05	100.54	0.000363159	200.54	4.71191e-05	300.54	0.000266846	0.54	8.19702e-06	80.54	-9.59778e-06	160.54	-9.28711e-05			40.54	9.01794e-05	160.54	-1.62109e-05	280.54	3.65601e-05	400.54	5.00244e-05	626.27	0.54475	626.27	0.44244	626.27	0.19793	626.27	0.12991
0.55	-1.29425e-05	100.55	0.000340271	200.55	-9.38721e-06	300.55	0.000346313	0.55	-7.64771e-06	80.55	1.00983e-05	160.55	-4.46533e-05			40.55	2.48718e-05	160.55	1.58325e-05	280.55	2.80457e-05	400.55	6.25366e-05	626.752	0.54506	626.752	0.44402	626.752	0.19817	626.752	0.13017
0.56	1.33209e-05	100.56	0.000362854	200.56	4.71191e-05	300.56	0.000260742	0.56	8.1604e-06	80.56	-9.63745e-06	160.56	-8.79883e-05			40.56	8.99963e-05	160.56	-1.65161e-05	280.56	3.68042e-05	400.56	5.06348e-05	627.234	0.54539	627.234	0.44535	627.234	0.19834	627.234	0.13034
0.57	-1.28693e-05	100.57	0.000342102	200.57	-9.85413e-06	300.57	0.000349854	0.57	-7.60193e-06	80.57	1.01013e-05	160.57	-2.05444e-05			40.57	2.47498e-05	160.57	1.58325e-05	280.57	2.79846e-05	400.57	6.22314e-05	627.716	0.54575	627.716	0.44637	627.716	0.19843	627.716	0.13042
0.58	1.32355e-05	100.58	0.000365601	200.58	4.56543e-05	300.58	0.000276459	0.58	8.05054e-06	80.58	-9.66797e-06	160.58	-8.49365e-05			40.58	8.99353e-05	160.58	-1.71265e-05	280.58	3.68347e-05	400.58	5.24658e-05	628.198	0.54615	628.198	0.44709	628.198	0.19844	628.198	0.13046
0.59	-1.28204e-05	100.59	0.000343018	200.59	-1.06262e-05	300.59	0.00035144	0.59	-7.53784e-06	80.59	1.00983e-05	160.59	-5.07568e-05			40.59	2.47498e-05	160.59	1.52222e-05	280.59	2.7832e-05	400.59	0.000107092	628.68	0.54659	628.68	0.44758	628.68	0.19835	628.68	0.13048
0.6	1.31622e-05	100.6	0.000364685	200.6	4.48608e-05	300.6	0.000270721	0.6	7.95593e-06	80.6	-9.6344e-06	160.6	-9.6228e-05			40.6	8.99658e-05	160.6	-1.71265e-05	280.6	3.68347e-05	400.6	7.68799e-05	629.162	0.54704	629.162	0.44792	629.162	0.19821	629.162	0.1305
0.61	-1.27441e-05	100.61	0.000343323	200.61	-1.05286e-05	300.61	0.000349823	0.61	-7.45544e-06	80.61	1.00647e-05	160.61	-5.99121e-05			40.61	2.45972e-05	160.61	1.4917e-05	280.61	2.7832e-05	400.61	8.0542e-05	629.644	0.54747	629.644	0.44819	629.644	0.19804	629.644	0.13055
0.62	1.3147e-05	100.62	0.000365295	200.62	4.77905e-05	300.62	0.000271301	0.62	7.91016e-06	80.62	-9.67407e-06	160.62	-0.000107825			40.62	8.99048e-05	160.62	-1.68213e-05	280.62	3.69873e-05	400.62	6.71143e-05	630.126	0.54784	630.126	0.44841	630.126	0.19791	630.126	0.13062
0.63	-1.26831e-05	100.63	0.000344543	200.63	-8.23364e-06	300.63	0.000349335	0.63	-7.39746e-06	80.63	1.00922e-05	160.63	-6.78467e-05			40.63	2.44141e-05	160.63	1.4917e-05	280.63	2.75574e-05	400.63	0.000141577	630.609	0.54812	630.609	0.4486	630.609	0.19785	630.609	0.13072
0.64	1.30493e-05	100.64	0.000367126	200.64	4.69055e-05	300.64	0.000272217	0.64	7.83997e-06	80.64	-9.66797e-06	160.64	-0.000112097			40.64	9.01794e-05	160.64	-1.71265e-05	280.64	3.70789e-05	400.64	0.000112891	631.091	0.5483	631.091	0.44876	631.091	0.19792	631.091	0.13086
0.65	-1.26556e-05	100.65	0.000342712	200.65	-8.67615e-06	300.65	0.000353027	0.65	-7.33337e-06	80.65	1.00983e-05	160.65	-7.82227e-05			40.65	2.42615e-05	160.65	1.46118e-05	280.65	2.75269e-05	400.65	0.000121741	631.573	0.54839	631.573	0.44887	631.573	0.19813	631.573	0.13104
0.66	1.29883e-05	100.66	0.00036499	200.66	4.65393e-05	300.66	0.000277252	0.66	7.78809e-06	80.66	-9.66492e-06	160.66	-0.000123999			40.66	9.0271e-05	160.66	-1.77368e-05	280.66	3.72925e-05	400.66	0.000106482	632.055	0.54843	632.055	0.44896	632.055	0.19847	632.055	0.13126
0.67	-1.25885e-05	100.67	0.000344543	200.67	-8.51746e-06	300.67	0.000352814	0.67	-7.23877e-06	80.67	1.00983e-05	160.67	-8.64624e-05			40.67	2.4353e-05	160.67	1.46118e-05	280.67	2.75574e-05	400.67	0.000118384	632.537	0.54847	632.537	0.44904	632.537	0.19886	632.537	0.1315
0.68	1.29547e-05	100.68	0.000367432	200.68	4.5929e-05	300.68	0.000274872	0.68	7.724e-06	80.68	-9.66492e-06	160.68	-6.29639e-05			40.68	9.02405e-05	160.68	-1.68213e-05	280.68	3.72314e-05	400.68	0.000104956	633.019	0.54856	633.019	0.44912	633.019	0.19924	633.019	0.13174
0.69	-1.25305e-05	100.69	0.000346375	200.69	-1.12396e-05	300.69	0.00031601	0.69	-7.21436e-06	80.69	1.01349e-05	160.69	-7.63916e-05			40.69	2.44446e-05	160.69	1.64429e-05	280.69	2.73743e-05	400.69	0.000116553	633.501	0.54872	633.501	0.4492	633.501	0.19949	633.501	0.13193
0.7	1.28632e-05	100.7	0.000366211	200.7	4.4342e-05	300.7	0.000239746	0.7	7.63855e-06	80.7	-9.67407e-06	160.7	-0.000127661			40.7	9.0332e-05	160.7	-1.68213e-05	280.7	3.71704e-05	400.7	0.00010282	633.984	0.54895	633.984	0.44923	633.984	0.19956	633.984	0.13202
0.71	-1.24786e-05	100.71	0.00034668	200.71	-1.17828e-05	300.71	0.000319885	0.71	-7.13501e-06	80.71	1.0141e-05	160.71	-8.95142e-05			40.71	2.39258e-05	160.71	1.40015e-05	280.71	2.73438e-05	400.71	0.000114722	634.466	0.5492	634.466	0.44919	634.466	0.19941	634.466	0.13198
0.72	1.28265e-05	100.72	0.000367432	200.72	4.422e-05	300.72	0.000241913	0.72	7.58972e-06	80.72	-9.67712e-06	160.72	-0.000132239			40.72	9.07898e-05	160.72	-1.68213e-05	280.72	3.74756e-05	400.72	0.000129065	634.948	0.54943	634.948	0.44903	634.948	0.19908	634.948	0.13182
0.73	-1.23962e-05	100.73	0.00034668	200.73	-1.23749e-05	300.73	0.000319153	0.73	-7.06482e-06	80.73	1.01166e-05	160.73	-8.89038e-05			40.73	2.40784e-05	160.73	1.30859e-05	280.73	2.71606e-05	400.73	0.000130896	635.43	0.54959	635.43	0.44877	635.43	0.19864	635.43	0.13154
0.74	1.27319e-05	100.74	0.00036499	200.74	4.31519e-05	300.74	0.000243103	0.74	7.52869e-06	80.74	-9.66797e-06	160.74	-0.000136816			40.74	9.10034e-05	160.74	-1.74316e-05	280.74	3.75671e-05	400.74	8.20679e-05	635.912	0.54966	635.912	0.44845	635.912	0.1982	635.912	0.13121
0.75	-1.23108e-05	100.75	0.000346375	200.75	-1.42517e-05	300.75	0.00032785	0.75	-7.05566e-06	80.75	1.01044e-05	160.75	-9.59229e-05			40.75	2.42004e-05	160.75	1.4917e-05	280.75	2.71606e-05	400.75	9.24438e-05	636.394	0.54962	636.394	0.44813	636.394	0.19783	636.394	0.1309
0.76	1.26831e-05	100.76	0.000366516	200.76	4.24194e-05	300.76	0.000265442	0.76	7.55005e-06	80.76	-9.7168e-06	160.76	-0.000139563			40.76	9.14307e-05	160.76	-1.77368e-05	280.76	3.75671e-05	400.76	7.93213e-05	636.876	0.54951	636.876	0.44789	636.876	0.1976	636.876	0.13064
0.77	-1.22833e-05	100.77	0.000350037	200.77	-9.69238e-06	300.77	0.00033786	0.77	-6.97937e-06	80.77	1.01013e-05	160.77	-0.0001005			40.77	2.39563e-05	160.77	1.43066e-05	280.77	2.71301e-05	400.77	9.18335e-05	637.358	0.54937	637.358	0.44775	637.358	0.1975	637.358	0.13046
0.78	1.26251e-05	100.78	0.000370483	200.78	4.50439e-05	300.78	0.000261322	0.78	7.45544e-06	80.78	-9.72595e-06	160.78	-0.000145056			40.78	9.17053e-05	160.78	-1.74316e-05	280.78	3.75977e-05	400.78	7.62695e-05	637.84	0.54923	637.84	0.4477	637.84	0.19749	637.84	0.13037
0.79	-1.22192e-05	100.79	0.000349426	200.79	-1.0907e-05	300.79	0.000338135	0.79	-6.90308e-06	80.79	1.01135e-05	160.79	-0.000105078			40.79	2.43225e-05	160.79	1.24756e-05	280.79	2.70386e-05	400.79	9.18335e-05	638.322	0.54913	638.322	0.44768	638.322	0.19751	638.322	0.13035
0.8	1.25549e-05	100.8	0.000368347	200.8	4.40369e-05	300.8	0.000268524	0.8	7.35779e-06	80.8	-9.71985e-06	160.8	-0.000148413			40.8	9.16138e-05	160.8	-1.92627e-05	280.8	3.75977e-05	400.8	7.90161e-05	638.805	0.54909	638.805	0.44766	638.805	0.19752	638.805	0.13037
0.81	-1.21185e-05	100.81	0.000352783	200.81	-1.19781e-05	300.81	0.000345795	0.81	-6.82678e-06	80.81	1.01257e-05	160.81	-0.000109045			40.81	2.44751e-05	160.81	1.12549e-05	280.81	2.67334e-05	400.81	9.18335e-05	639.287	0.54909	639.287	0.44758	639.287	0.19747	639.287	0.13042
0.82	1.24725e-05	100.82	0.000367126	200.82	4.35181e-05	300.82	0.000270966	0.82	7.32727e-06	80.82	-9.70764e-06	160.82	-0.000154211			40.82	9.17664e-05	160.82	-1.89575e-05	280.82	3.75977e-05	400.82	7.81006e-05	639.769	0.54913	639.769	0.44744	639.769	0.19736	639.769	0.13049
0.83	-1.20636e-05	100.83	0.000353394	200.83	-1.16882e-05	300.83	0.000351929	0.83	-6.83594e-06	80.83	1.01471e-05	160.83	-0.000110571			40.83	2.47498e-05	160.83	1.12549e-05	280.83	2.66724e-05	400.83	8.20679e-05	640.251	0.54919	640.251	0.44727	640.251	0.19721	640.251	0.13061
0.84	1.24176e-05	100.84	0.000368958	200.84	4.27246e-05	300.84	0.000277069	0.84	7.31506e-06	80.84	-9.68323e-06	160.84	-0.000155432			40.84	9.16748e-05	160.84	-1.95679e-05	280.84	3.78418e-05	400.84	6.77246e-05	640.733	0.54923	640.733	0.44713	640.733	0.19702	640.733	0.13077
0.85	-1.20148e-05	100.85	0.000351562	200.85	-1.22681e-05	300.85	0.000354736	0.85	-6.80847e-06	80.85	1.01501e-05	160.85	-0.000115454			40.85	2.50244e-05	160.85	1.12549e-05	280.85	2.66724e-05	400.85	8.0542e-05	641.215	0.54925	641.215	0.44707	641.215	0.19683	641.215	0.13096
0.86	1.23474e-05	100.86	0.000370483	200.86	4.13818e-05	300.86	0.000279144	0.86	7.21436e-06	80.86	-9.70154e-06	160.86	-0.000158789			40.86	9.19495e-05	160.86	-2.01782e-05	280.86	3.79639e-05	400.86	8.0542e-05	641.697	0.54924	641.697	0.44713	641.697	0.19666	641.697	0.13118
0.87	-1.19385e-05	100.87	0.000354309	200.87	-1.37634e-05	300.87	0.000355225	0.87	-6.71997e-06	80.87	1.01593e-05	160.87	-0.00011759			40.87	2.50244e-05	160.87	1.03394e-05	280.87	2.66113e-05	400.87	8.54248e-05	642.179	0.54919	642.179	0.44731	642.179	0.19656	642.179	0.13138
0.88	1.22803e-05	100.88	0.000368958	200.88	3.74756e-05	300.88	0.000279266	0.88	7.17773e-06	80.88	-9.70154e-06	160.88	-0.000163367			40.88	9.21936e-05	160.88	-1.9873e-05	280.88	3.79639e-05	400.88	7.5354e-05	642.662	0.54911	642.662	0.44764	642.662	0.19656	642.662	0.13155
0.89	-1.18683e-05	100.89	0.000353699	200.89	-1.82495e-05	300.89	0.00035495	0.89	-6.65283e-06	80.89	1.01746e-05	160.89	-0.000120337			40.89	2.55432e-05	160.89	1.06445e-05	280.89	2.65503e-05	400.89	8.14575e-05	643.144	0.549	643.144	0.44809	643.144	0.19671	643.144	0.13164
0.9	1.22162e-05	100.9	0.000369263	200.9	3.87573e-05	300.9	0.000281067	0.9	7.12891e-06	80.9	-9.71375e-06	160.9	-0.000165198			40.9	9.18884e-05	160.9	-2.10937e-05	280.9	3.79639e-05	400.9	7.19971e-05	643.626	0.54887	643.626	0.44865	643.626	0.19705	643.626	0.13166
0.91	-1.18011e-05	100.91	0.000357666	200.91	-1.5625e-05	300.91	0.000356842	0.91	-6.62842e-06	80.91	1.01685e-05	160.91	-0.000123083			40.91	2.56958e-05	160.91	9.11865e-06	280.91	2.66113e-05	400.91	8.38989e-05	644.108	0.54874	644.108	0.44929	644.108	0.19755	644.108	0.1316
0.92	1.21277e-05	100.92	0.00037262	200.92	3.67126e-05	300.92	0.000281616	0.92	7.08923e-06	80.92	-9.7229e-06	160.92	-0.000167029			40.92	9.04236e-05	160.92	-2.07886e-05	280.92	3.81165e-05	400.92	7.5354e-05	644.59	0.54861	644.59	0.44997	644.59	0.19818	644.59	0.13148
0.93	-1.1731e-05	100.93	0.000357666	200.93	-1.83411e-05	300.93	0.000354889	0.93	-6.53076e-06	80.93	1.01379e-05	160.93	-0.000127051			40.93	2.52075e-05	160.93	9.11865e-06	280.93	2.63062e-05	400.93	8.81714e-05	645.072	0.5485	645.072	0.45064	645.072	0.19886	645.072	0.13134
0.94	1.20758e-05	100.94	0.000374756	200.94	3.76282e-05	300.94	0.000280579	0.94	7.0282e-06	80.94	-9.71985e-06	160.94	-0.000171301			40.94	9.14001e-05	160.94	-2.07886e-05	280.94	3.8269e-05	400.94	7.87109e-05	645.554	0.54842	645.554	0.45123	645.554	0.19948	645.554	0.1312
0.95	-1.17188e-05	100.95	0.000359802	200.95	-5.24597e-06	300.95	0.000356232	0.95	-6.53992e-06	80.95	1.01532e-05	160.95	-0.000128882			40.95	2.56958e-05	160.95	8.5083e-06	280.95	2.63977e-05	400.95	9.36646e-05	646.036	0.54839	646.036	0.4517	646.036	0.19994	646.036	0.1311
0.96	1.19934e-05	100.96	0.000373535	200.96	3.75366e-05	300.96	0.000281952	0.96	6.96106e-06	80.96	-9.73206e-06	160.96	-0.000172827			40.96	9.15527e-05	160.96	-2.17041e-05	280.96	3.8208e-05	400.96	8.87817e-05	646.519	0.54844	646.519	0.452	646.519	0.20017	646.519	0.13107
0.97	-1.16119e-05	100.97	0.000360413	200.97	-1.29395e-05	300.97	0.000358185	0.97	-6.50635e-06	80.97	1.01746e-05	160.97	-0.000131628			40.97	2.65503e-05	160.97	8.20313e-06	280.97	2.63062e-05	400.97	9.88525e-05	647.001	0.54857	647.001	0.45213	647.001	0.20015	647.001	0.13112
0.98	1.19385e-05	100.98	0.000374146	200.98	4.58374e-05	300.98	0.000284241	0.98	6.91833e-06	80.98	-9.72595e-06	160.98	-0.000176794			40.98	9.16138e-05	160.98	-2.23145e-05	280.98	3.8269e-05	400.98	8.7561e-05	647.483	0.54879	647.483	0.45212	647.483	0.19989	647.483	0.13125
0.99	-1.15387e-05	100.99	0.000358276	200.99	-1.23596e-05	300.99	0.000359802	0.99	-6.43311e-06	80.99	1.01685e-05	160.99	-0.000129492			40.99	2.66113e-05	160.99	7.2876e-06	280.99	2.62756e-05	400.99	0.000100378	647.965	0.54909	647.965	0.45199	647.965	0.19947	647.965	0.13144
1	1.1853e-05	101	0.000375366	201	4.47388e-05	301	0.000286652	1	6.87866e-06	81	-9.73816e-06	161	-0.000180762			41	9.14307e-05	161	-2.26196e-05	281	3.81165e-05	401	8.48145e-05	648.447	0.54943	648.447	0.45178	648.447	0.19895	648.447	0.13165
1.01	-1.14929e-05	101.01	0.000361328	201.01	-8.69446e-06	301.01	0.000362762	1.01	-6.34766e-06	81.01	1.01501e-05	161.01	-0.000135901			41.01	2.68555e-05	161.01	6.67725e-06	281.01	2.59705e-05	401.01	0.000106787	648.929	0.54979	648.929	0.45154	648.929	0.19843	648.929	0.13183
1.02	1.17706e-05	101.02	0.000372925	201.02	4.38843e-05	301.02	0.000288544	1.02	6.83594e-06	81.02	-9.73206e-06	161.02	-0.000181677			41.02	9.14001e-05	161.02	-2.26196e-05	281.02	3.83911e-05	401.02	9.48853e-05	649.411	0.5501	649.411	0.4513	649.411	0.19798	649.411	0.13194
1.03	-1.14136e-05	101.03	0.00036438	201.03	-1.05286e-05	301.03	0.000364349	1.03	-6.3324e-06	81.03	1.02051e-05	161.03	-0.000138037			41.03	2.71912e-05	161.03	7.2876e-06	281.03	2.57874e-05	401.03	0.00010343	649.893	0.55033	649.893	0.45111	649.893	0.19765	649.893	0.13195
1.04	1.17523e-05	101.04	0.000374756	201.04	4.27551e-05	301.04	0.000290161	1.04	6.80847e-06	81.04	-9.74121e-06	161.04	-0.000184119			41.04	9.16443e-05	161.04	-2.20093e-05	281.04	3.83606e-05	401.04	9.7937e-05	650.375	0.55046	650.375	0.451	650.375	0.19747	650.375	0.13187
1.05	-1.13434e-05	101.05	0.000361938	201.05	-1.14136e-05	301.05	0.000365692	1.05	-6.31409e-06	81.05	1.01746e-05	161.05	-0.00014353			41.05	2.70691e-05	161.05	6.67725e-06	281.05	2.59705e-05	401.05	0.000110754	650.857	0.55048	650.857	0.45101	650.857	0.19744	650.857	0.13173
1.06	1.16486e-05	101.06	0.00037384	201.06	4.01001e-05	301.06	0.000292145	1.06	6.7749e-06	81.06	-9.73511e-06	161.06	-0.000188696			41.06	9.15222e-05	161.06	-2.26196e-05	281.06	3.83911e-05	401.06	0.000103125	651.34	0.5504	651.34	0.45119	651.34	0.19755	651.34	0.13158
1.07	-1.12793e-05	101.07	0.000361633	201.07	-1.41846e-05	301.07	0.000367615	1.07	-6.27441e-06	81.07	1.01746e-05	161.07	-0.000146277			41.07	2.74353e-05	161.07	6.37207e-06	281.07	2.58484e-05	401.07	0.000116248	651.822	0.55025	651.822	0.45153	651.822	0.19774	651.822	0.13149
1.08	1.15784e-05	101.08	0.000375366	201.08	4.06799e-05	301.08	0.000294769	1.08	6.72302e-06	81.08	-9.73206e-06	161.08	-0.000191443			41.08	9.15527e-05	161.08	-2.29248e-05	281.08	3.83911e-05	401.08	0.000108923	652.304	0.55006	652.304	0.45199	652.304	0.19797	652.304	0.13149
1.09	-1.12122e-05	101.09	0.000362549	201.09	-1.38855e-05	301.09	0.000367798	1.09	-6.14929e-06	81.09	1.01807e-05	161.09	-0.000148718			41.09	2.76794e-05	161.09	5.76172e-06	281.09	2.58179e-05	401.09	0.000114111	652.786	0.54988	652.786	0.45251	652.786	0.19819	652.786	0.13161
1.1	1.15143e-05	101.1	0.000375977	201.1	4.06799e-05	301.1	0.000295563	1.1	6.64978e-06	81.1	-9.75342e-06	161.1	-0.000194495			41.1	9.12781e-05	161.1	-2.323e-05	281.1	3.85437e-05	401.1	0.000124487	653.268	0.54972	653.268	0.45299	653.268	0.19835	653.268	0.13182
1.11	-1.11389e-05	101.11	0.000363159	201.11	-1.3092e-05	301.11	0.000369965	1.11	-6.11877e-06	81.11	1.01837e-05	161.11	-0.00015177			41.11	2.75574e-05	161.11	5.45654e-06	281.11	2.57568e-05	401.11	0.000122351	653.75	0.54961	653.75	0.45336	653.75	0.19843	653.75	0.1321
1.12	1.1441e-05	101.12	0.000375366	201.12	4.0802e-05	301.12	0.00030014	1.12	6.65283e-06	81.12	-9.74731e-06	161.12	-0.000197852			41.12	9.13696e-05	161.12	-2.38403e-05	281.12	3.84216e-05	401.12	0.000107703	654.232	0.54954	654.232	0.45361	654.232	0.19845	654.232	0.13238
1.13	-1.10565e-05	101.13	0.000364075	201.13	-1.17798e-05	301.13	0.000374268	1.13	-6.10657e-06	81.13	1.01807e-05	161.13	-0.000155127			41.13	2.77405e-05	161.13	4.54102e-06	281.13	2.56348e-05	401.13	0.000122046	654.715	0.54952	654.715	0.45376	654.715	0.19843	654.715	0.13264
1.14	1.1377e-05	101.14	0.000376892	201.14	4.21143e-05	301.14	0.000300385	1.14	6.5979e-06	81.14	-9.72595e-06	161.14	-0.000195105			41.14	9.13086e-05	161.14	-2.44507e-05	281.14	3.85742e-05	401.14	0.000107397	655.197	0.54953	655.197	0.45388	655.197	0.19844	655.197	0.13285
1.15	-1.10077e-05	101.15	0.00036499	201.15	-1.31012e-05	301.15	0.000373474	1.15	-6.05469e-06	81.15	1.01715e-05	161.15	-0.000156348			41.15	2.771e-05	161.15	3.32031e-06	281.15	2.55737e-05	401.15	0.000118079	655.679	0.54957	655.679	0.45404	655.679	0.19851	655.679	0.133
1.16	1.13007e-05	101.16	0.000376892	201.16	4.11377e-05	301.16	0.000300232	1.16	6.55823e-06	81.16	-9.73206e-06	161.16	-0.000200903			41.16	9.1156e-05	161.16	-2.53662e-05	281.16	3.88184e-05	401.16	0.000113806	656.161	0.54964	656.161	0.45429	656.161	0.19867	656.161	0.1331
1.17	-1.09375e-05	101.17	0.00036377	201.17	-1.23596e-05	301.17	0.000372955	1.17	-5.99976e-06	81.17	1.01776e-05	161.17	-0.000155127			41.17	2.72217e-05	161.17	3.01514e-06	281.17	2.54211e-05	401.17	0.000121741	656.643	0.54972	656.643	0.45465	656.643	0.19891	656.643	0.13316
1.18	1.12488e-05	101.18	0.000372925	201.18	4.26025e-05	301.18	0.000302032	1.18	6.49719e-06	81.18	-9.75342e-06	161.18	-0.000200293			41.18	9.06067e-05	161.18	-2.5061e-05	281.18	3.85437e-05	401.18	0.00011228	657.125	0.54984	657.125	0.45506	657.125	0.19918	657.125	0.13319
1.19	-1.08826e-05	101.19	0.000358887	201.19	-1.09955e-05	301.19	0.000376129	1.19	-5.95398e-06	81.19	1.02112e-05	161.19	-0.000156042			41.19	2.73743e-05	161.19	3.01514e-06	281.19	2.55737e-05	401.19	0.000123267	657.607	0.54999	657.607	0.45545	657.607	0.19945	657.607	0.13319
1.2	1.1145e-05	101.2	0.00037384	201.2	4.22058e-05	301.2	0.000302704	1.2	6.45142e-06	81.2	-9.7168e-06	161.2	-0.000203345			41.2	9.08508e-05	161.2	-2.56714e-05	281.2	3.86658e-05	401.2	0.000115027	658.089	0.55019	658.089	0.45578	658.089	0.19967	658.089	0.13316
1.21	-1.08032e-05	101.21	0.00036499	201.21	-1.22681e-05	301.21	0.000375183	1.21	-5.88074e-06	81.21	1.02173e-05	161.21	-0.000159399			41.21	2.74658e-05	161.21	2.09961e-06	281.21	2.54517e-05	401.21	0.000125098	658.571	0.55043	658.571	0.45601	658.571	0.19981	658.571	0.13308
1.22	1.11145e-05	101.22	0.000375671	201.22	3.92456e-05	301.22	0.000304535	1.22	6.43005e-06	81.22	-9.74731e-06	161.22	-0.000205176			41.22	9.07593e-05	161.22	-2.56714e-05	281.22	3.87268e-05	401.22	0.000114111	659.053	0.5507	659.053	0.45615	659.053	0.19987	659.053	0.13297
1.23	-1.07208e-05	101.23	0.000367126	201.23	-1.44348e-05	301.23	0.00037851	1.23	-5.86853e-06	81.23	1.01837e-05	161.23	-0.000161536			41.23	2.77405e-05	161.23	1.79443e-06	281.23	2.53906e-05	401.23	0.000129065	659.536	0.55095	659.536	0.45624	659.536	0.19987	659.536	0.13283
1.24	1.10565e-05	101.24	0.000372925	201.24	3.9856e-05	301.24	0.000306183	1.24	6.37817e-06	81.24	-9.75037e-06	161.24	-0.000207312			41.24	9.07593e-05	161.24	-2.62817e-05	281.24	3.90015e-05	401.24	0.00011228	660.018	0.55115	660.018	0.45631	660.018	0.19981	660.018	0.13268
1.25	-1.06781e-05	101.25	0.000365906	201.25	-1.33362e-05	301.25	0.000380188	1.25	-5.83801e-06	81.25	1.01685e-05	161.25	-0.000164282			41.25	2.74963e-05	161.25	1.48926e-06	281.25	2.52075e-05	401.25	0.000131506	660.5	0.55126	660.5	0.45637	660.5	0.19971	660.5	0.13253
1.26	1.09772e-05	101.26	0.000370789	201.26	3.98254e-05	301.26	0.000308807	1.26	6.36292e-06	81.26	-9.77173e-06	161.26	-0.000210364			41.26	9.05762e-05	161.26	-2.68921e-05	281.26	3.88794e-05	401.26	0.000114722	660.982	0.55125	660.982	0.45641	660.982	0.19958	660.982	0.13241
1.27	-1.06079e-05	101.27	0.000362854	201.27	-1.35803e-05	301.27	0.000380341	1.27	-5.78918e-06	81.27	1.01868e-05	161.27	-0.000165198			41.27	2.76794e-05	161.27	8.78906e-07	281.27	2.52686e-05	401.27	0.000130286	661.464	0.55113	661.464	0.45639	661.464	0.19944	661.464	0.13231
1.28	1.09039e-05	101.28	0.000371399	201.28	3.94287e-05	301.28	0.000309967	1.28	6.27441e-06	81.28	-9.77173e-06	161.28	-0.000211584			41.28	9.05457e-05	161.28	-2.71973e-05	281.28	3.88489e-05	401.28	0.000123267	661.946	0.55095	661.946	0.45632	661.946	0.1993	661.946	0.13226
1.29	-1.05194e-05	101.29	0.000365601	201.29	-1.38855e-05	301.29	0.000381317	1.29	-5.74341e-06	81.29	1.02051e-05	161.29	-0.000134375			41.29	2.79846e-05	161.29	1.18408e-06	281.29	2.5177e-05	401.29	0.000135474	662.428	0.55076	662.428	0.45625	662.428	0.19919	662.428	0.13226
1.3	1.08398e-05	101.3	0.000368958	201.3	3.93982e-05	301.3	0.000310303	1.3	6.21033e-06	81.3	-9.76868e-06	161.3	-0.000206702			41.3	9.07593e-05	161.3	-2.75024e-05	281.3	3.89404e-05	401.3	0.000120825	662.91	0.55064	662.91	0.45625	662.91	0.19915	662.91	0.13234
1.31	-1.04584e-05	101.31	0.00036377	201.31	-1.30005e-05	301.31	0.000383636	1.31	-5.70679e-06	81.31	1.0199e-05	161.31	-0.000164893			41.31	2.78015e-05	161.31	-3.41797e-07	281.31	2.5116e-05	401.31	0.000133032	663.393	0.55063	663.393	0.4564	663.393	0.19921	663.393	0.13248
1.32	1.07788e-05	101.32	0.000370789	201.32	4.11987e-05	301.32	0.000312683	1.32	6.17676e-06	81.32	-9.76257e-06	161.32	-0.00021189			41.32	9.04236e-05	161.32	-2.75024e-05	281.32	3.9032e-05	401.32	0.000119299	663.875	0.55075	663.875	0.45676	663.875	0.19937	663.875	0.13271
1.33	-1.03943e-05	101.33	0.000365906	201.33	-1.12305e-05	301.33	0.000384583	1.33	-5.66101e-06	81.33	1.02356e-05	161.33	-0.000167944			41.33	2.80457e-05	161.33	-6.46973e-07	281.33	2.51465e-05	401.33	0.00013822	664.357	0.55099	664.357	0.45734	664.357	0.19962	664.357	0.13299
1.34	1.07147e-05	101.34	0.000370789	201.34	4.10156e-05	301.34	0.000314392	1.34	6.13098e-06	81.34	-9.75037e-06	161.34	-0.000214636			41.34	9.06677e-05	161.34	-2.81128e-05	281.34	3.89404e-05	401.34	0.000124487	664.839	0.55129	664.839	0.45807	664.839	0.19991	664.839	0.13331
1.35	-1.03424e-05	101.35	0.000365601	201.35	-1.31195e-05	301.35	0.000387512	1.35	-5.6488e-06	81.35	1.02051e-05	161.35	-0.000169165			41.35	2.7832e-05	161.35	-9.52148e-07	281.35	2.5116e-05	401.35	0.00013822	665.321	0.55157	665.321	0.45882	665.321	0.20019	665.321	0.13362
1.36	1.06567e-05	101.36	0.000370483	201.36	3.96423e-05	301.36	0.000315918	1.36	6.09131e-06	81.36	-9.74121e-06	161.36	-0.000216467			41.36	9.07288e-05	161.36	-2.8418e-05	281.36	3.9032e-05	401.36	0.000126624	665.803	0.55175	665.803	0.45942	665.803	0.20037	665.803	0.13389
1.37	-1.02997e-05	101.37	0.000365906	201.37	-1.35498e-05	301.37	0.000386505	1.37	-5.56946e-06	81.37	1.02264e-05	161.37	-0.000170386			41.37	2.82898e-05	161.37	-1.25732e-06	281.37	2.50244e-05	401.37	0.00013822	666.285	0.55174	666.285	0.45966	666.285	0.20037	666.285	0.13405
1.38	1.05865e-05	101.38	0.000370178	201.38	3.94287e-05	301.38	0.000317566	1.38	6.03027e-06	81.38	-9.76257e-06	161.38	-0.000217993			41.38	9.07898e-05	161.38	-2.87231e-05	281.38	3.90625e-05	401.38	0.000131201	666.767	0.55147	666.767	0.45936	666.767	0.20012	666.767	0.13403
1.39	-1.02112e-05	101.39	0.00036438	201.39	-1.37329e-05	301.39	0.000388031	1.39	-5.50537e-06	81.39	1.02539e-05	161.39	-0.000170691			41.39	2.79846e-05	161.39	-1.86768e-06	281.39	2.50854e-05	401.39	0.00014585	667.25	0.55096	667.25	0.45846	667.25	0.19963	667.25	0.13381
1.4	1.05133e-05	101.4	0.000370789	201.4	4.15039e-05	301.4	0.000318359	1.4	5.96619e-06	81.4	-9.78394e-06	161.4	-0.000220435			41.4	9.07288e-05	161.4	-2.93335e-05	281.4	3.9032e-05	401.4	0.000140051	667.732	0.55031	667.732	0.45711	667.732	0.19899	667.732	0.13342
1.41	-1.0144e-05	101.41	0.000367737	201.41	-1.14288e-05	301.41	0.000388824	1.41	-5.49927e-06	81.41	1.02142e-05	161.41	-0.000176794			41.41	2.79846e-05	161.41	-2.47803e-06	281.41	2.50549e-05	401.41	0.00015592	668.214	0.54974	668.214	0.45573	668.214	0.19839	668.214	0.13297
1.42	1.04645e-05	101.42	0.000374146	201.42	4.95605e-05	301.42	0.000317841	1.42	5.93262e-06	81.42	-9.79004e-06	161.42	-0.000224097			41.42	9.07898e-05	161.42	-2.93335e-05	281.42	3.91235e-05	401.42	0.000138831	668.696	0.54942	668.696	0.45469	668.696	0.19798	668.696	0.13257
1.43	-1.01044e-05	101.43	0.000368652	201.43	-8.05054e-06	301.43	0.000390228	1.43	-5.45044e-06	81.43	1.02051e-05	161.43	-0.000178931			41.43	2.771e-05	161.43	-3.08838e-06	281.43	2.49939e-05	401.43	0.000152869	669.178	0.54938	669.178	0.45419	669.178	0.19783	669.178	0.13233
1.44	1.03882e-05	101.44	0.000371094	201.44	4.26025e-05	301.44	0.00032193	1.44	5.9021e-06	81.44	-9.77173e-06	161.44	-0.000225012			41.44	9.10339e-05	161.44	-3.0249e-05	281.44	3.92456e-05	401.44	0.000141577	669.66	0.54958	669.66	0.45418	669.66	0.19789	669.66	0.13223
1.45	-1.00403e-05	101.45	0.000370789	201.45	-1.10474e-05	301.45	0.000392517	1.45	-5.39246e-06	81.45	1.02203e-05	161.45	-0.000181372			41.45	2.76794e-05	161.45	-3.69873e-06	281.45	2.49634e-05	401.45	0.000153479	670.142	0.54988	670.142	0.45449	670.142	0.19808	670.142	0.13225
1.46	1.03241e-05	101.46	0.000374146	201.46	4.01611e-05	301.46	0.000323303	1.46	5.8136e-06	81.46	-9.77173e-06	161.46	-0.000226843			41.46	9.09119e-05	161.46	-3.0249e-05	281.46	3.93066e-05	401.46	0.000137915	670.624	0.5502	670.624	0.45497	670.624	0.19833	670.624	0.13235
1.47	-9.96094e-06	101.47	0.000371704	201.47	-1.44043e-05	301.47	0.000393829	1.47	-5.36194e-06	81.47	1.02234e-05	161.47	-0.000182593			41.47	2.78625e-05	161.47	-3.69873e-06	281.47	2.49023e-05	401.47	0.000157751	671.106	0.55045	671.106	0.45548	671.106	0.19856	671.106	0.13247
1.48	1.02844e-05	101.48	0.000374451	201.48	3.95813e-05	301.48	0.000324829	1.48	5.75867e-06	81.48	-9.77478e-06	161.48	-0.0002302			41.48	9.09424e-05	161.48	-3.08594e-05	281.48	3.91846e-05	401.48	0.000142798	671.589	0.55059	671.589	0.45594	671.589	0.19875	671.589	0.13258
1.49	-9.93042e-06	101.49	0.00037262	201.49	-1.11694e-05	301.49	0.000395264	1.49	-5.3009e-06	81.49	1.02386e-05	161.49	-0.000184119			41.49	2.7771e-05	161.49	-4.00391e-06	281.49	2.49023e-05	401.49	0.000158057	672.071	0.55062	672.071	0.45632	672.071	0.19886	672.071	0.13267
1.5	1.0202e-05	101.5	0.000377502	201.5	4.07715e-05	301.5	0.000326569	1.5	5.71594e-06	81.5	-9.78394e-06	161.5	-0.000231421			41.5	9.1156e-05	161.5	-3.11646e-05	281.5	3.92761e-05	401.5	0.000148901	672.553	0.55056	672.553	0.45658	672.553	0.1989	672.553	0.13271
1.51	-9.87854e-06	101.51	0.000376587	201.51	-1.36719e-05	301.51	0.000396576	1.51	-5.23987e-06	81.51	1.02112e-05	161.51	-0.00018656			41.51	2.76184e-05	161.51	-4.61426e-06	281.51	2.47192e-05	401.51	0.000156836	673.035	0.55043	673.035	0.45675	673.035	0.19886	673.035	0.1327
1.52	1.01532e-05	101.52	0.000377808	201.52	4.04663e-05	301.52	0.000326965	1.52	5.67627e-06	81.52	-9.79614e-06	161.52	-0.000233862			41.52	9.11865e-05	161.52	-3.08594e-05	281.52	3.92456e-05	401.52	0.00014646	673.517	0.55029	673.517	0.45686	673.517	0.19876	673.517	0.13265
1.53	-9.77478e-06	101.53	0.000376282	201.53	-1.27075e-05	301.53	0.000397736	1.53	-5.19714e-06	81.53	1.01959e-05	161.53	-0.000187781			41.53	2.75574e-05	161.53	-4.61426e-06	281.53	2.47803e-05	401.53	0.000158667	673.999	0.5502	673.999	0.45695	673.999	0.19862	673.999	0.13256
1.54	1.00891e-05	101.54	0.000376892	201.54	3.90625e-05	301.54	0.000328491	1.54	5.61829e-06	81.54	-9.79004e-06	161.54	-0.000234778			41.54	9.15833e-05	161.54	-3.08594e-05	281.54	3.92761e-05	401.54	0.000146155	674.481	0.55016	674.481	0.45705	674.481	0.19846	674.481	0.13245
1.55	-9.75647e-06	101.55	0.000377502	201.55	-1.24512e-05	301.55	0.000396973	1.55	-5.13916e-06	81.55	1.02234e-05	161.55	-0.000188391			41.55	2.76489e-05	161.55	-5.22461e-06	281.55	2.48108e-05	401.55	0.000160193	674.963	0.5502	674.963	0.45721	674.963	0.1983	674.963	0.13233
1.56	1.0025e-05	101.56	0.000377808	201.56	4.12598e-05	301.56	0.000329346	1.56	5.57861e-06	81.56	-9.80835e-06	161.56	-0.000236304			41.56	9.15833e-05	161.56	-3.14697e-05	281.56	3.93066e-05	401.56	0.000151343	675.446	0.55028	675.446	0.45742	675.446	0.19815	675.446	0.13222
1.57	-9.68323e-06	101.57	0.000379639	201.57	-1.25427e-05	301.57	0.000395996	1.57	-5.09338e-06	81.57	1.02478e-05	161.57	-0.000189612			41.57	2.73132e-05	161.57	-5.22461e-06	281.57	2.47803e-05	401.57	0.000160498	675.928	0.55039	675.928	0.45768	675.928	0.19802	675.928	0.13212
1.58	9.97314e-06	101.58	0.000380554	201.58	3.8208e-05	301.58	0.000330322	1.58	5.52063e-06	81.58	-9.8114e-06	161.58	-0.000235693			41.58	9.14612e-05	161.58	-3.23853e-05	281.58	3.93677e-05	401.58	0.000152258	676.41	0.5505	676.41	0.45798	676.41	0.19793	676.41	0.13204
1.59	-9.61304e-06	101.59	0.000378418	201.59	-1.18652e-05	301.59	0.00040036	1.59	-5.01404e-06	81.59	1.02386e-05	161.59	-0.000189612			41.59	2.73438e-05	161.59	-6.14014e-06	281.59	2.46277e-05	401.59	0.000161108	676.892	0.55059	676.892	0.45827	676.892	0.19788	676.892	0.13198
1.6	9.8938e-06	101.6	0.000380554	201.6	4.04053e-05	301.6	0.000333099	1.6	5.44128e-06	81.6	-9.79919e-06	161.6	-0.000236304			41.6	9.15222e-05	161.6	-3.17749e-05	281.6	3.95508e-05	401.6	0.000151343	677.374	0.55067	677.374	0.45854	677.374	0.19788	677.374	0.13195
1.61	-9.55811e-06	101.61	0.000378723	201.61	-1.15143e-05	301.61	0.000401428	1.61	-4.98657e-06	81.61	1.02295e-05	161.61	-0.000188391			41.61	2.72217e-05	161.61	-6.14014e-06	281.61	2.47192e-05	401.61	0.000166602	677.856	0.55073	677.856	0.45878	677.856	0.19795	677.856	0.13194
1.62	9.82971e-06	101.62	0.000376587	201.62	4.00696e-05	301.62	0.000334015	1.62	5.3772e-06	81.62	-9.78394e-06	161.62	-0.000236914			41.62	9.17969e-05	161.62	-3.23853e-05	281.62	3.94287e-05	401.62	0.000154395	678.338	0.55079	678.338	0.459	678.338	0.19807	678.338	0.13195
1.63	-9.51233e-06	101.63	0.000379333	201.63	-1.07147e-05	301.63	0.000400787	1.63	-4.953e-06	81.63	1.02356e-05	161.63	-0.000187781			41.63	2.70691e-05	161.63	-6.44531e-06	281.63	2.45972e-05	401.63	0.000169958	678.82	0.55084	678.82	0.45923	678.82	0.19825	678.82	0.13198
1.64	9.79309e-06	101.64	0.000378418	201.64	4.02527e-05	301.64	0.000334015	1.64	5.34668e-06	81.64	-9.78088e-06	161.64	-0.000235388			41.64	9.20105e-05	161.64	-3.26904e-05	281.64	3.96118e-05	401.64	0.000157751	679.302	0.5509	679.302	0.45949	679.302	0.19847	679.302	0.13205
1.65	-9.44214e-06	101.65	0.000382385	201.65	-1.16577e-05	301.65	0.000402344	1.65	-4.92859e-06	81.65	1.02417e-05	161.65	-0.000183813			41.65	2.71606e-05	161.65	-7.05566e-06	281.65	2.46582e-05	401.65	0.000172705	679.784	0.55095	679.784	0.4598	679.784	0.1987	679.784	0.13214
1.66	9.73816e-06	101.66	0.000377502	201.66	4.05579e-05	301.66	0.000336365	1.66	5.31921e-06	81.66	-9.80835e-06	161.66	-0.000236304			41.66	9.18884e-05	161.66	-3.26904e-05	281.66	3.96118e-05	401.66	0.000159888	680.267	0.55101	680.267	0.46017	680.267	0.19892	680.267	0.13227
1.67	-9.37195e-06	101.67	0.00038269	201.67	-1.19019e-05	301.67	0.000404236	1.67	-4.84009e-06	81.67	1.02448e-05	161.67	-0.000189917			41.67	2.73132e-05	161.67	-7.66602e-06	281.67	2.45361e-05	401.67	0.00017179	680.749	0.55108	680.749	0.46059	680.749	0.1991	680.749	0.13243
1.68	9.65881e-06	101.68	0.000379028	201.68	3.9917e-05	301.68	0.000338684	1.68	5.23987e-06	81.68	-9.8114e-06	161.68	-0.000142004			41.68	9.19495e-05	161.68	-3.33008e-05	281.68	3.95813e-05	401.68	0.000162024	681.231	0.55117	681.231	0.46106	681.231	0.19923	681.231	0.13262
1.69	-9.32312e-06	101.69	0.00038147	201.69	-1.18408e-05	301.69	0.000404938	1.69	-4.77295e-06	81.69	1.0257e-05	161.69	-0.000113013			41.69	2.74963e-05	161.69	-7.97119e-06	281.69	2.46277e-05	401.69	0.000178503	681.713	0.5513	681.713	0.46157	681.713	0.19931	681.713	0.13282
1.7	9.59167e-06	101.7	0.000379333	201.7	3.84216e-05	301.7	0.000339386	1.7	5.18188e-06	81.7	-9.80225e-06	161.7	-0.000196021			41.7	9.18579e-05	161.7	-3.33008e-05	281.7	3.96423e-05	401.7	0.000164465	682.195	0.55147	682.195	0.46209	682.195	0.19935	682.195	0.13303
1.71	-9.27734e-06	101.71	0.00038269	201.71	-1.36719e-05	301.71	0.000404968	1.71	-4.71802e-06	81.71	1.02234e-05	161.71	-0.000170996			41.71	2.73743e-05	161.71	-7.97119e-06	281.71	2.45056e-05	401.71	0.000175757	682.677	0.5517	682.677	0.46261	682.677	0.19936	682.677	0.13321
1.72	9.552e-06	101.72	0.000379639	201.72	3.87268e-05	301.72	0.000340759	1.72	5.13306e-06	81.72	-9.81445e-06	161.72	-0.000223792			41.72	9.17358e-05	161.72	-3.33008e-05	281.72	3.98254e-05	401.72	0.00016416	683.159	0.55196	683.159	0.4631	683.159	0.19937	683.159	0.13336
1.73	-9.20715e-06	101.73	0.000385742	201.73	-1.38245e-05	301.73	0.000406708	1.73	-4.65698e-06	81.73	1.0257e-05	161.73	-0.000178015			41.73	2.73132e-05	161.73	-8.27637e-06	281.73	2.44141e-05	401.73	0.000183386	683.641	0.55222	683.641	0.46354	683.641	0.19938	683.641	0.13345
1.74	9.51538e-06	101.74	0.000379333	201.74	3.9032e-05	301.74	0.000342255	1.74	5.16052e-06	81.74	-9.8114e-06	161.74	-0.000226843			41.74	9.18579e-05	161.74	-3.3606e-05	281.74	3.98254e-05	401.74	0.000172095	684.124	0.55247	684.124	0.4639	684.124	0.19938	684.124	0.13348
1.75	-9.17664e-06	101.75	0.000383606	201.75	-1.15051e-05	301.75	0.000408295	1.75	-4.56543e-06	81.75	1.02539e-05	161.75	-0.000181677			41.75	2.73743e-05	161.75	-8.27637e-06	281.75	2.4353e-05	401.75	0.000182166	684.606	0.55267	684.606	0.46415	684.606	0.19939	684.606	0.13345
1.76	9.4635e-06	101.76	0.00038269	201.76	3.9856e-05	301.76	0.000343323	1.76	5.1239e-06	81.76	-9.82361e-06	161.76	-0.000230811			41.76	9.16748e-05	161.76	-3.45215e-05	281.76	3.97644e-05	401.76	0.000190405	685.088	0.55281	685.088	0.4643	685.088	0.19938	685.088	0.13338
1.77	-9.09729e-06	101.77	0.000400085	201.77	-1.2207e-05	301.77	0.000408142	1.77	-4.52576e-06	81.77	1.02448e-05	161.77	-0.000183203			41.77	2.75269e-05	161.77	-9.80225e-06	281.77	2.4353e-05	401.77	0.000224585	685.57	0.55288	685.57	0.46436	685.57	0.19936	685.57	0.13331
1.78	9.42383e-06	101.78	0.000393982	201.78	3.83606e-05	301.78	0.000345184	1.78	4.99268e-06	81.78	-9.83582e-06	161.78	-0.000232336			41.78	9.17053e-05	161.78	-3.48267e-05	281.78	3.98254e-05	401.78	0.000213599	686.052	0.55288	686.052	0.46436	686.052	0.19932	686.052	0.13324
1.79	-9.07288e-06	101.79	0.000396423	201.79	-1.08765e-05	301.79	0.000409332	1.79	-4.49219e-06	81.79	1.02783e-05	161.79	-0.000185034			41.79	2.78015e-05	161.79	-1.01074e-05	281.79	2.44446e-05	401.79	0.000222144	686.534	0.55284	686.534	0.46432	686.534	0.19927	686.534	0.13321
1.8	9.32922e-06	101.8	0.000388794	201.8	4.01917e-05	301.8	0.000346191	1.8	4.90417e-06	81.8	-9.82361e-06	161.8	-0.000234778			41.8	9.17664e-05	161.8	-3.51318e-05	281.8	3.9978e-05	401.8	0.000210852	687.016	0.55277	687.016	0.46428	687.016	0.19921	687.016	0.13322
1.81	-9.00879e-06	101.81	0.000395203	201.81	-1.13831e-05	301.81	0.000411163	1.81	-4.45251e-06	81.81	1.02936e-05	161.81	-0.000186865			41.81	2.78015e-05	161.81	-1.10229e-05	281.81	2.4231e-05	401.81	0.00023313	687.498	0.55267	687.498	0.46424	687.498	0.19915	687.498	0.13327
1.82	9.28345e-06	101.82	0.000389404	201.82	3.80249e-05	301.82	0.000346588	1.82	4.93164e-06	81.82	-9.83582e-06	161.82	-0.000234778			41.82	9.14001e-05	161.82	-3.5437e-05	281.82	3.97339e-05	401.82	0.00023374	687.981	0.55258	687.981	0.46422	687.981	0.19908	687.981	0.13333
1.83	-8.96606e-06	101.83	0.000396729	201.83	-1.28784e-05	301.83	0.000411133	1.83	-4.4342e-06	81.83	1.02478e-05	161.83	-0.00018656			41.83	2.78931e-05	161.83	-1.13281e-05	281.83	2.39258e-05	401.83	0.00025022	688.463	0.55249	688.463	0.46421	688.463	0.19901	688.463	0.13338
1.84	9.25903e-06	101.84	0.000383301	201.84	4.11987e-05	301.84	0.000348877	1.84	4.80652e-06	81.84	-9.8175e-06	161.84	-0.000235999			41.84	9.14001e-05	161.84	-3.5437e-05	281.84	3.97644e-05	401.84	0.000242896	688.945	0.55242	688.945	0.46421	688.945	0.19894	688.945	0.13342
1.85	-8.94775e-06	101.85	0.000389709	201.85	-1.07117e-05	301.85	0.000412994	1.85	-4.37927e-06	81.85	1.02783e-05	161.85	-0.000187781			41.85	2.79541e-05	161.85	-1.19385e-05	281.85	2.38953e-05	401.85	0.00026792	689.427	0.55238	689.427	0.46423	689.427	0.19887	689.427	0.13341
1.86	9.198e-06	101.86	0.000387878	201.86	4.11987e-05	301.86	0.00035083	1.86	4.776e-06	81.86	-9.83582e-06	161.86	-0.000236914			41.86	9.13391e-05	161.86	-3.66577e-05	281.86	3.97949e-05	401.86	0.000249609	689.909	0.55238	689.909	0.46426	689.909	0.19881	689.909	0.13335
1.87	-8.88672e-06	101.87	0.000394897	201.87	-1.09375e-05	301.87	0.000413513	1.87	-4.26941e-06	81.87	1.02753e-05	161.87	-0.000188086			41.87	2.83203e-05	161.87	-1.22437e-05	281.87	2.38647e-05	401.87	0.000271887	690.391	0.55239	690.391	0.4643	690.391	0.19876	690.391	0.13325
1.88	9.15222e-06	101.88	0.000389099	201.88	3.80249e-05	301.88	0.00035141	1.88	4.70276e-06	81.88	-9.84802e-06	161.88	-0.000238135			41.88	9.1095e-05	161.88	-3.69629e-05	281.88	3.98254e-05	401.88	0.000288062	690.873	0.55241	690.873	0.46433	690.873	0.19872	690.873	0.13312
1.89	-8.81958e-06	101.89	0.000398254	201.89	-1.1322e-05	301.89	0.000413574	1.89	-4.25415e-06	81.89	1.02905e-05	161.89	-0.000189307			41.89	2.8595e-05	161.89	-1.31592e-05	281.89	2.39258e-05	401.89	0.000312781	691.355	0.55242	691.355	0.46433	691.355	0.19867	691.355	0.13295
1.9	9.08813e-06	101.9	0.000389099	201.9	3.86963e-05	301.9	0.000353302	1.9	4.63867e-06	81.9	-9.85107e-06	161.9	-0.000238135			41.9	9.1095e-05	161.9	-3.72681e-05	281.9	3.9917e-05	401.9	0.000300269	691.837	0.55238	691.837	0.46425	691.837	0.1986	691.837	0.13277
1.91	-8.77075e-06	101.91	0.000467529	201.91	-1.22681e-05	301.91	0.000415405	1.91	-4.19922e-06	81.91	1.02661e-05	161.91	-0.000191443			41.91	2.88086e-05	161.91	-1.31592e-05	281.91	2.37427e-05	401.91	0.000317664	692.32	0.55229	692.32	0.46407	692.32	0.19851	692.32	0.13258
1.92	9.01489e-06	101.92	0.000497131	201.92	3.68652e-05	301.92	0.000354584	1.92	4.6051e-06	81.92	-9.83582e-06	161.92	-0.000243323			41.92	9.09119e-05	161.92	-3.72681e-05	281.92	3.9978e-05	401.92	0.000306982	692.802	0.55213	692.802	0.46378	692.802	0.19837	692.802	0.1324
1.93	-8.70667e-06	101.93	0.000474548	201.93	-1.40686e-05	301.93	0.000417358	1.93	-4.13513e-06	81.93	1.02783e-05	161.93	-0.000195105			41.93	2.89307e-05	161.93	-1.37695e-05	281.93	2.36206e-05	401.93	0.000321631	693.284	0.55191	693.284	0.46343	693.284	0.1982	693.284	0.13223
1.94	8.96606e-06	101.94	0.000454102	201.94	4.00696e-05	301.94	0.000356689	1.94	4.57153e-06	81.94	-9.84192e-06	161.94	-0.000244543			41.94	9.09729e-05	161.94	-3.78784e-05	281.94	4.01001e-05	401.94	0.000305457	693.766	0.55165	693.766	0.46303	693.766	0.19801	693.766	0.13208
1.95	-8.66089e-06	101.95	0.000452881	201.95	-1.5686e-05	301.95	0.000417664	1.95	-4.08936e-06	81.95	1.02753e-05	161.95	-0.000193274			41.95	2.89307e-05	161.95	-1.49902e-05	281.95	2.36511e-05	401.95	0.000318579	694.248	0.55137	694.248	0.46263	694.248	0.19782	694.248	0.13196
1.96	8.94775e-06	101.96	0.000434265	201.96	3.36304e-05	301.96	0.000358032	1.96	4.49524e-06	81.96	-9.86328e-06	161.96	-0.000244238			41.96	9.06372e-05	161.96	-3.84888e-05	281.96	4.01001e-05	401.96	0.000298438	694.73	0.5511	694.73	0.46226	694.73	0.19764	694.73	0.13187
1.97	-8.5907e-06	101.97	0.000438232	201.97	-1.74561e-05	301.97	0.000419067	1.97	-4.06494e-06	81.97	1.02905e-05	161.97	-0.0001948			41.97	2.91748e-05	161.97	-1.56006e-05	281.97	2.38037e-05	401.97	0.000305151	695.212	0.55084	695.212	0.46192	695.212	0.19749	695.212	0.13181
1.98	8.85925e-06	101.98	0.0004245	201.98	3.34167e-05	301.98	0.000359589	1.98	4.47083e-06	81.98	-9.86023e-06	161.98	-0.000245764			41.98	9.04236e-05	161.98	-3.90991e-05	281.98	4.01306e-05	401.98	0.000296301	695.694	0.55061	695.694	0.46159	695.694	0.19737	695.694	0.13176
1.99	-8.52966e-06	101.99	0.000432129	201.99	-1.69678e-05	301.99	0.000419342	1.99	-3.9917e-06	81.99	1.02844e-05	161.99	-0.000196021			41.99	2.96021e-05	161.99	-1.56006e-05	281.99	2.36511e-05	401.99	0.000301489	696.177	0.55039	696.177	0.46124	696.177	0.19726	696.177	0.13172
2	8.79822e-06	102	0.000419006	202	3.53699e-05	302	0.000360138	2	4.39453e-06	82	-9.84802e-06	162	-0.000248206			42	9.03015e-05	162	-3.94043e-05	282	4.01611e-05	402	0.000242285	696.659	0.55017	696.659	0.46085	696.659	0.19715	696.659	0.13168
2.01	-8.50525e-06	102.01	0.000426941	202.01	-1.40686e-05	302.01	0.000420349	2.01	-3.90015e-06	82.01	1.026e-05	162.01	-0.000194495			42.01	2.95105e-05	162.01	-1.65161e-05	282.01	2.34375e-05	402.01	0.000253882	697.141	0.54993	697.141	0.46039	697.141	0.19702	697.141	0.13162
2.02	8.79822e-06	102.02	0.000415344	202.02	3.34778e-05	302.02	0.000361938	2.02	4.35486e-06	82.02	-9.89685e-06	162.02	-0.000247595			42.02	9.02405e-05	162.02	-3.97095e-05	282.02	4.01917e-05	402.02	0.000246863	697.623	0.54965	697.623	0.45987	697.623	0.19687	697.623	0.13153
2.03	-8.43506e-06	102.03	0.00042511	202.03	-1.70288e-05	302.03	0.0004216	2.03	-3.87878e-06	82.03	1.02844e-05	162.03	-0.000198462			42.03	2.95715e-05	162.03	-1.65161e-05	282.03	2.33765e-05	402.03	0.000245032	698.105	0.54932	698.105	0.4593	698.105	0.19668	698.105	0.13143
2.04	8.69751e-06	102.04	0.000410461	202.04	3.37524e-05	302.04	0.000363007	2.04	4.3396e-06	82.04	-9.86328e-06	162.04	-0.000249426			42.04	9.02405e-05	162.04	-3.97095e-05	282.04	4.03748e-05	402.04	0.000235571	698.587	0.54897	698.587	0.45869	698.587	0.19648	698.587	0.1313
2.05	-8.38928e-06	102.05	0.000404053	202.05	-1.70288e-05	302.05	0.000422394	2.05	-3.86963e-06	82.05	1.03149e-05	162.05	-0.000199988			42.05	2.98157e-05	162.05	-1.71265e-05	282.05	2.34375e-05	402.05	0.000247168	699.069	0.54858	699.069	0.45803	699.069	0.19625	699.069	0.13115
2.06	8.63953e-06	102.06	0.000394287	202.06	3.43628e-05	302.06	0.000364136	2.06	4.28162e-06	82.06	-9.86328e-06	162.06	-0.000251562			42.06	9.03015e-05	162.06	-4.0625e-05	282.06	4.04358e-05	402.06	0.000234045	699.551	0.54819	699.551	0.45735	699.551	0.19602	699.551	0.13097
2.07	-8.31299e-06	102.07	0.000401917	202.07	-1.70288e-05	302.07	0.000421417	2.07	-3.79333e-06	82.07	1.03027e-05	162.07	-0.000196631			42.07	2.99683e-05	162.07	-1.71265e-05	282.07	2.3407e-05	402.07	0.000247778	700.033	0.54782	700.033	0.45663	700.033	0.19578	700.033	0.13079
2.08	8.61816e-06	102.08	0.000393677	202.08	3.78113e-05	302.08	0.00036557	2.08	4.22058e-06	82.08	-9.85107e-06	162.08	-0.000252783			42.08	9.02405e-05	162.08	-4.12354e-05	282.08	4.04663e-05	402.08	0.000238318	700.516	0.54748	700.516	0.45588	700.516	0.19555	700.516	0.13059
2.09	-8.27026e-06	102.09	0.000405579	202.09	-6.53381e-06	302.09	0.000423279	2.09	-3.7262e-06	82.09	1.03363e-05	162.09	-0.000200903			42.09	2.98767e-05	162.09	-1.8042e-05	282.09	2.32239e-05	402.09	0.000253271	700.998	0.54718	700.998	0.45513	700.998	0.19533	700.998	0.13038
2.1	8.57544e-06	102.1	0.000390625	202.1	3.3844e-05	302.1	0.000366913	2.1	4.13513e-06	82.1	-9.83887e-06	162.1	-0.000252478			42.1	9.01794e-05	162.1	-4.12354e-05	282.1	4.06189e-05	402.1	0.000241675	701.48	0.54694	701.48	0.45441	701.48	0.19512	701.48	0.13017
2.11	-8.21228e-06	102.11	0.000404358	202.11	-1.60522e-05	302.11	0.000424835	2.11	-3.69263e-06	82.11	1.03363e-05	162.11	-0.000198157			42.11	2.98157e-05	162.11	-1.8042e-05	282.11	2.32544e-05	402.11	0.000254492	701.962	0.54675	701.962	0.45376	701.962	0.19492	701.962	0.12996
2.12	8.50525e-06	102.12	0.000390625	202.12	3.54004e-05	302.12	0.000368988	2.12	4.10461e-06	82.12	-9.84192e-06	162.12	-0.000250342			42.12	8.99353e-05	162.12	-4.15405e-05	282.12	4.06189e-05	402.12	0.000240454	702.444	0.54659	702.444	0.45318	702.444	0.19474	702.444	0.12975
2.13	-8.14209e-06	102.13	0.000403137	202.13	-1.23901e-05	302.13	0.000426727	2.13	-3.6377e-06	82.13	1.03058e-05	162.13	-0.000199072			42.13	3.02429e-05	162.13	-1.89575e-05	282.13	2.31018e-05	402.13	0.000255103	702.926	0.54645	702.926	0.4527	702.926	0.19458	702.926	0.12956
2.14	8.44116e-06	102.14	0.000391235	202.14	4.64172e-05	302.14	0.000370667	2.14	4.04968e-06	82.14	-9.84497e-06	162.14	-0.000250342			42.14	9.01184e-05	162.14	-4.21509e-05	282.14	4.08325e-05	402.14	0.000240454	703.408	0.54631	703.408	0.4523	703.408	0.19442	703.408	0.12937
2.15	-8.08716e-06	102.15	0.000405579	202.15	-1.09283e-05	302.15	0.000426727	2.15	-3.58887e-06	82.15	1.03119e-05	162.15	-0.000198157			42.15	2.98767e-05	162.15	-1.92627e-05	282.15	2.30713e-05	402.15	0.000256628	703.89	0.54616	703.89	0.45195	703.89	0.19426	703.89	0.12921
2.16	8.39233e-06	102.16	0.00039093	202.16	3.89404e-05	302.16	0.000371582	2.16	4.00391e-06	82.16	-9.86328e-06	162.16	-0.000250342			42.16	9.021e-05	162.16	-4.24561e-05	282.16	4.09546e-05	402.16	0.000239539	704.372	0.546	704.372	0.45164	704.372	0.1941	704.372	0.12906
2.17	-8.04138e-06	102.17	0.000404663	202.17	-1.55945e-05	302.17	0.000427307	2.17	-3.53394e-06	82.17	1.03302e-05	162.17	-0.000199377			42.17	2.99683e-05	162.17	-1.92627e-05	282.17	2.29797e-05	402.17	0.000258154	704.855	0.54584	704.855	0.45137	704.855	0.19394	704.855	0.12894
2.18	8.31604e-06	102.18	0.00039032	202.18	3.45459e-05	302.18	0.000372375	2.18	3.95813e-06	82.18	-9.88464e-06	162.18	-0.000252478			42.18	9.01184e-05	162.18	-4.27612e-05	282.18	4.06799e-05	402.18	0.000245337	705.337	0.54568	705.337	0.45112	705.337	0.19379	705.337	0.12885
2.19	-7.96509e-06	102.19	0.000403442	202.19	-1.48926e-05	302.19	0.000427734	2.19	-3.45459e-06	82.19	1.03424e-05	162.19	-0.0001948			42.19	3.01208e-05	162.19	-2.01782e-05	282.19	2.31323e-05	402.19	0.000262732	705.819	0.54553	705.819	0.45091	705.819	0.19365	705.819	0.12879
2.2	8.27332e-06	102.2	0.000386047	202.2	4.02222e-05	302.2	0.000373505	2.2	3.89404e-06	82.2	-9.88464e-06	162.2	-0.000241797			42.2	9.00574e-05	162.2	-4.27612e-05	282.2	4.07715e-05	402.2	0.000251746	706.301	0.54541	706.301	0.45076	706.301	0.19355	706.301	0.12877
2.21	-7.89795e-06	102.21	0.000403137	202.21	-1.59912e-05	302.21	0.000428955	2.21	-3.39966e-06	82.21	1.02844e-05	162.21	-0.000194189			42.21	2.98157e-05	162.21	-2.04834e-05	282.21	2.29187e-05	402.21	0.000268225	706.783	0.54531	706.783	0.45067	706.783	0.19348	706.783	0.12878
2.22	8.20618e-06	102.22	0.00039032	202.22	3.30505e-05	302.22	0.000374786	2.22	3.85742e-06	82.22	-9.85718e-06	162.22	-0.000246375			42.22	9.01794e-05	162.22	-4.27612e-05	282.22	4.09546e-05	402.22	0.000256018	707.265	0.54524	707.265	0.45065	707.265	0.19346	707.265	0.12881
2.23	-7.83997e-06	102.23	0.000405579	202.23	-1.33362e-05	302.23	0.000429382	2.23	-3.36304e-06	82.23	1.03302e-05	162.23	-0.0001948			42.23	3.00903e-05	162.23	-2.07886e-05	282.23	2.28271e-05	402.23	0.000269446	707.747	0.54518	707.747	0.45069	707.747	0.19348	707.747	0.12886
2.24	8.13599e-06	102.24	0.000389099	202.24	4.00696e-05	302.24	0.00037558	2.24	3.8147e-06	82.24	-9.86023e-06	162.24	-0.000248206			42.24	9.03931e-05	162.24	-4.33716e-05	282.24	4.10461e-05	402.24	0.000258765	708.229	0.54515	708.229	0.45078	708.229	0.19352	708.229	0.12891
2.25	-7.76672e-06	102.25	0.000404053	202.25	-5.82275e-06	302.25	0.000429993	2.25	-3.41492e-06	82.25	1.03333e-05	162.25	-0.000196021			42.25	2.99377e-05	162.25	-2.20093e-05	282.25	2.27661e-05	402.25	0.000271582	708.712	0.54514	708.712	0.45092	708.712	0.19358	708.712	0.12895
2.26	8.06885e-06	102.26	0.000389404	202.26	4.10156e-05	302.26	0.000377289	2.26	3.67737e-06	82.26	-9.87549e-06	162.26	-0.000248511			42.26	9.021e-05	162.26	-4.45923e-05	282.26	4.11377e-05	402.26	0.000255408	709.194	0.54516	709.194	0.45111	709.194	0.19366	709.194	0.12898
2.27	-7.69348e-06	102.27	0.000405579	202.27	-9.64355e-06	302.27	0.000429993	2.27	-3.38135e-06	82.27	1.03363e-05	162.27	-0.000196326			42.27	2.99988e-05	162.27	-2.20093e-05	282.27	2.27661e-05	402.27	0.000273108	709.676	0.54521	709.676	0.45136	709.676	0.19373	709.676	0.129
2.28	7.99561e-06	102.28	0.000389099	202.28	3.95203e-05	302.28	0.000378113	2.28	3.7323e-06	82.28	-9.86328e-06	162.28	-0.000248511			42.28	9.01489e-05	162.28	-4.45923e-05	282.28	4.09851e-05	402.28	0.000261206	710.158	0.5453	710.158	0.45166	710.158	0.19381	710.158	0.12901
2.29	-7.62634e-06	102.29	0.000403748	202.29	-9.24683e-06	302.29	0.000430603	2.29	-3.21045e-06	82.29	1.03485e-05	162.29	-0.000196631			42.29	3.01208e-05	162.29	-2.20093e-05	282.29	2.27051e-05	402.29	0.000270361	710.64	0.54542	710.64	0.45197	710.64	0.19388	710.64	0.12902
2.3	7.8949e-06	102.3	0.000389099	202.3	3.96118e-05	302.3	0.000378693	2.3	3.66516e-06	82.3	-9.86633e-06	162.3	-0.000249731			42.3	9.0332e-05	162.3	-4.52026e-05	282.3	4.12292e-05	402.3	0.000259985	711.122	0.54557	711.122	0.45228	711.122	0.19394	711.122	0.12902
2.31	-7.547e-06	102.31	0.000404968	202.31	-8.51746e-06	302.31	0.000432068	2.31	-3.10669e-06	82.31	1.03363e-05	162.31	-0.000196936			42.31	3.03345e-05	162.31	-2.29248e-05	282.31	2.25525e-05	402.31	0.000275549	711.604	0.54573	711.604	0.45254	711.604	0.19397	711.604	0.12902
2.32	7.85828e-06	102.32	0.000387878	202.32	4.05579e-05	302.32	0.000379517	2.32	3.65295e-06	82.32	-9.8938e-06	162.32	-0.000250647			42.32	9.03625e-05	162.32	-4.48975e-05	282.32	4.13208e-05	402.32	0.000263342	712.086	0.54589	712.086	0.45274	712.086	0.19398	712.086	0.12904
2.33	-7.50732e-06	102.33	0.000405884	202.33	-8.69141e-06	302.33	0.000433655	2.33	-3.09143e-06	82.33	1.03363e-05	162.33	-0.000198157			42.33	3.00293e-05	162.33	-2.38403e-05	282.33	2.24609e-05	402.33	0.000278906	712.568	0.54603	712.568	0.45285	712.568	0.19395	712.568	0.12905
2.34	7.76978e-06	102.34	0.000386658	202.34	3.96729e-05	302.34	0.00038092	2.34	3.61023e-06	82.34	-9.8938e-06	162.34	-0.000251257			42.34	9.05457e-05	162.34	-4.5813e-05	282.34	4.13513e-05	402.34	0.000266089	713.051	0.54613	713.051	0.4529	713.051	0.19388	713.051	0.12908
2.35	-7.45239e-06	102.35	0.000404053	202.35	-9.25903e-06	302.35	0.00043396	2.35	-3.09143e-06	82.35	1.03271e-05	162.35	-0.000198462			42.35	3.01819e-05	162.35	-2.41455e-05	282.35	2.24609e-05	402.35	0.000280432	713.533	0.54619	713.533	0.45289	713.533	0.19377	713.533	0.12911
2.36	7.70569e-06	102.36	0.000388794	202.36	3.79639e-05	302.36	0.000382507	2.36	3.57056e-06	82.36	-9.89075e-06	162.36	-0.000252173			42.36	9.05457e-05	162.36	-4.67285e-05	282.36	4.14429e-05	402.36	0.000270361	714.015	0.5462	714.015	0.45284	714.015	0.19364	714.015	0.12914
2.37	-7.36084e-06	102.37	0.000406799	202.37	-1.13831e-05	302.37	0.000434265	2.37	-3.03345e-06	82.37	1.03363e-05	162.37	-0.000196021			42.37	3.01514e-05	162.37	-2.47559e-05	282.37	2.23389e-05	402.37	0.000281653	714.497	0.54618	714.497	0.45278	714.497	0.19349	714.497	0.12916
2.38	7.6355e-06	102.38	0.000389404	202.38	3.79944e-05	302.38	0.000383759	2.38	3.50647e-06	82.38	-9.89685e-06	162.38	-0.000252783			42.38	9.03931e-05	162.38	-4.70337e-05	282.38	4.14734e-05	402.38	0.000270972	714.979	0.54612	714.979	0.4527	714.979	0.19334	714.979	0.12916
2.39	-7.2937e-06	102.39	0.000405579	202.39	-8.20923e-06	302.39	0.000436096	2.39	-2.98462e-06	82.39	1.03577e-05	162.39	-0.000199988			42.39	3.01514e-05	162.39	-2.56714e-05	282.39	2.23694e-05	402.39	0.000281653	715.461	0.54604	715.461	0.45259	715.461	0.19319	715.461	0.12915
2.4	7.57751e-06	102.4	0.000386658	202.4	4.11072e-05	302.4	0.00038443	2.4	3.39355e-06	82.4	-9.8999e-06	162.4	-0.000253699			42.4	9.04846e-05	162.4	-4.73389e-05	282.4	4.1748e-05	402.4	0.000269446	715.943	0.54595	715.943	0.45243	715.943	0.19305	715.943	0.12911
2.41	-7.23572e-06	102.41	0.000406799	202.41	-6.21033e-06	302.41	0.000436096	2.41	-2.94495e-06	82.41	1.03394e-05	162.41	-0.000200598			42.41	3.01514e-05	162.41	-2.59766e-05	282.41	2.24304e-05	402.41	0.000283789	716.425	0.54585	716.425	0.45222	716.425	0.19292	716.425	0.12905
2.42	7.50122e-06	102.42	0.000388794	202.42	4.32129e-05	302.42	0.000385437	2.42	3.42407e-06	82.42	-9.90295e-06	162.42	-0.00025614			42.42	9.05762e-05	162.42	-4.79492e-05	282.42	4.1626e-05	402.42	0.000271277	716.908	0.54575	716.908	0.45195	716.908	0.19278	716.908	0.12895
2.43	-7.13806e-06	102.43	0.000415649	202.43	-7.8064e-06	302.43	0.000437622	2.43	-2.88086e-06	82.43	1.03149e-05	162.43	-0.000202734			42.43	3.00903e-05	162.43	-2.65869e-05	282.43	2.22473e-05	402.43	0.000286536	717.39	0.54562	717.39	0.45163	717.39	0.19264	717.39	0.12883
2.44	7.44019e-06	102.44	0.000394287	202.44	3.96729e-05	302.44	0.000385742	2.44	3.33862e-06	82.44	-9.8938e-06	162.44	-0.00025614			42.44	9.06982e-05	162.44	-4.85596e-05	282.44	4.19006e-05	402.44	0.000273108	717.872	0.54547	717.872	0.45126	717.872	0.19248	717.872	0.12867
2.45	-7.10449e-06	102.45	0.000413208	202.45	-7.85522e-06	302.45	0.000438843	2.45	-2.88391e-06	82.45	1.03119e-05	162.45	-0.000202124			42.45	3.00598e-05	162.45	-2.71973e-05	282.45	2.20642e-05	402.45	0.000287146	718.354	0.54529	718.354	0.45085	718.354	0.1923	718.354	0.12847
2.46	7.36084e-06	102.46	0.000392456	202.46	3.9093e-05	302.46	0.000387726	2.46	3.2196e-06	82.46	-9.90906e-06	162.46	-0.00025614			42.46	9.07288e-05	162.46	-4.94751e-05	282.46	4.18091e-05	402.46	0.000273718	718.836	0.54507	718.836	0.4504	718.836	0.19211	718.836	0.12824
2.47	-7.0282e-06	102.47	0.000411987	202.47	-9.76563e-06	302.47	0.000439148	2.47	-2.82288e-06	82.47	1.03302e-05	162.47	-0.000202734			42.47	2.97852e-05	162.47	-2.78076e-05	282.47	2.20947e-05	402.47	0.000288672	719.318	0.54483	719.318	0.44994	719.318	0.19191	719.318	0.12798
2.48	7.27539e-06	102.48	0.000393677	202.48	3.51257e-05	302.48	0.000387878	2.48	3.20129e-06	82.48	-9.91516e-06	162.48	-0.000257361			42.48	9.09729e-05	162.48	-4.94751e-05	282.48	4.18701e-05	402.48	0.000274329	719.8	0.54458	719.8	0.44947	719.8	0.19172	719.8	0.1277
2.49	-6.91528e-06	102.49	0.000413513	202.49	-1.34583e-05	302.49	0.000439758	2.49	-2.7832e-06	82.49	1.03516e-05	162.49	-0.00020304			42.49	2.99377e-05	162.49	-2.8418e-05	282.49	2.21863e-05	402.49	0.000288367	720.282	0.54433	720.282	0.44902	720.282	0.19153	720.282	0.12741
2.5	7.19299e-06	102.5	0.000392761	202.5	3.68042e-05	302.5	0.000389099	2.5	3.18298e-06	82.5	-9.8999e-06	162.5	-0.000257056			42.5	9.06677e-05	162.5	-4.88647e-05	282.5	4.19006e-05	402.5	0.000276465	720.764	0.54411	720.764	0.44859	720.764	0.19137	720.764	0.12714
2.51	-6.83594e-06	102.51	0.000414124	202.51	-9.3689e-06	302.51	0.000440369	2.51	-2.74353e-06	82.51	1.03363e-05	162.51	-0.000202429			42.51	2.98767e-05	162.51	-2.8418e-05	282.51	2.19421e-05	402.51	0.000292334	721.247	0.54393	721.247	0.44821	721.247	0.19123	721.247	0.12689
2.52	7.21741e-06	102.52	0.000392151	202.52	3.87878e-05	302.52	0.000390564	2.52	3.11584e-06	82.52	-9.8938e-06	162.52	-0.000255835			42.52	9.10339e-05	162.52	-4.97803e-05	282.52	4.20532e-05	402.52	0.000279822	721.729	0.54377	721.729	0.44787	721.729	0.19111	721.729	0.12669
2.53	-6.75354e-06	102.53	0.000414429	202.53	-9.88159e-06	302.53	0.000441895	2.53	-2.65503e-06	82.53	1.03516e-05	162.53	-0.000202429			42.53	2.99377e-05	162.53	-2.8418e-05	282.53	2.18506e-05	402.53	0.000292029	722.211	0.54364	722.211	0.44756	722.211	0.19099	722.211	0.12654
2.54	7.04346e-06	102.54	0.000394287	202.54	3.90015e-05	302.54	0.00039093	2.54	3.08838e-06	82.54	-9.8999e-06	162.54	-0.000257666			42.54	9.09119e-05	162.54	-4.94751e-05	282.54	4.21448e-05	402.54	0.000279211	722.693	0.54351	722.693	0.4473	722.693	0.19088	722.693	0.12645
2.55	-6.65588e-06	102.55	0.000413208	202.55	-8.22754e-06	302.55	0.000441895	2.55	-2.64893e-06	82.55	1.03333e-05	162.55	-0.00020304			42.55	2.97241e-05	162.55	-2.96387e-05	282.55	2.18506e-05	402.55	0.00029447	723.175	0.54339	723.175	0.44706	723.175	0.19077	723.175	0.1264
2.56	6.96716e-06	102.56	0.000394287	202.56	3.9917e-05	302.56	0.000392395	2.56	3.05481e-06	82.56	-9.91211e-06	162.56	-0.000257666			42.56	9.10034e-05	162.56	-5.03906e-05	282.56	4.22058e-05	402.56	0.000281958	723.657	0.54326	723.657	0.44685	723.657	0.19066	723.657	0.12639
2.57	-6.57349e-06	102.57	0.000412598	202.57	-8.19397e-06	302.57	0.0004422	2.57	-2.64587e-06	82.57	1.03516e-05	162.57	-0.000202124			42.57	2.97852e-05	162.57	-3.0249e-05	282.57	2.17285e-05	402.57	0.000293555	724.139	0.54312	724.139	0.44668	724.139	0.19055	724.139	0.12639
2.58	6.86646e-06	102.58	0.000392761	202.58	3.91235e-05	302.58	0.000393555	2.58	3.00293e-06	82.58	-9.91516e-06	162.58	-0.000257666			42.58	9.10034e-05	162.58	-5.1001e-05	282.58	4.21753e-05	402.58	0.000272803	724.621	0.54298	724.621	0.44658	724.621	0.19045	724.621	0.1264
2.59	-6.5155e-06	102.59	0.000411987	202.59	-8.97217e-06	302.59	0.00044342	2.59	-2.54822e-06	82.59	1.03546e-05	162.59	-0.000201819			42.59	3.01819e-05	162.59	-3.08594e-05	282.59	2.17285e-05	402.59	0.000282568	725.104	0.54284	725.104	0.44655	725.104	0.19036	725.104	0.12639
2.6	6.80847e-06	102.6	0.000391235	202.6	3.93066e-05	302.6	0.000393372	2.6	2.92664e-06	82.6	-9.95178e-06	162.6	-0.000257056			42.6	9.09424e-05	162.6	-5.16113e-05	282.6	4.23889e-05	402.6	0.000269141	725.586	0.5427	725.586	0.44658	725.586	0.19028	725.586	0.12637
2.61	-6.43005e-06	102.61	0.000413818	202.61	-7.92542e-06	302.61	0.000444336	2.61	-2.45667e-06	82.61	1.03302e-05	162.61	-0.000202124			42.61	2.99072e-05	162.61	-3.08594e-05	282.61	2.1637e-05	402.61	0.000283179	726.068	0.54258	726.068	0.44667	726.068	0.19021	726.068	0.12633
2.62	6.73828e-06	102.62	0.000393372	202.62	3.85132e-05	302.62	0.000394287	2.62	2.90833e-06	82.62	-9.95178e-06	162.62	-0.000257361			42.62	9.11865e-05	162.62	-5.16113e-05	282.62	4.22974e-05	402.62	0.000271582	726.55	0.54248	726.55	0.44677	726.55	0.19015	726.55	0.12628
2.63	-6.3446e-06	102.63	0.00041748	202.63	-1.00037e-05	302.63	0.000445251	2.63	-2.44446e-06	82.63	1.0321e-05	162.63	-0.000202124			42.63	2.98462e-05	162.63	-3.20801e-05	282.63	2.14233e-05	402.63	0.000289893	727.032	0.5424	727.032	0.44686	727.032	0.19011	727.032	0.12624
2.64	6.64978e-06	102.64	0.000393066	202.64	3.74451e-05	302.64	0.000395508	2.64	2.86255e-06	82.64	-9.90295e-06	162.64	-0.000254004			42.64	9.1217e-05	162.64	-5.19165e-05	282.64	4.245e-05	402.64	0.000275549	727.514	0.54234	727.514	0.44692	727.514	0.19007	727.514	0.12621
2.65	-6.28662e-06	102.65	0.00041687	202.65	-6.65283e-06	302.65	0.000445862	2.65	-2.44446e-06	82.65	1.0321e-05	162.65	-0.000202124			42.65	3.00598e-05	162.65	-3.23853e-05	282.65	2.14844e-05	402.65	0.000287146	727.996	0.54231	727.996	0.44694	727.996	0.19005	727.996	0.1262
2.66	6.55823e-06	102.66	0.000393066	202.66	4.07715e-05	302.66	0.000397034	2.66	2.79541e-06	82.66	-9.95178e-06	162.66	-0.000258276			42.66	9.11865e-05	162.66	-5.2832e-05	282.66	4.27246e-05	402.66	0.000274023	728.478	0.54231	728.478	0.44693	728.478	0.19003	728.478	0.1262
2.67	-6.19202e-06	102.67	0.000415039	202.67	-9.2041e-06	302.67	0.000447388	2.67	-2.34985e-06	82.67	1.03271e-05	162.67	-0.000202429			42.67	3.02124e-05	162.67	-3.23853e-05	282.67	2.13623e-05	402.67	0.000288062	728.96	0.54234	728.96	0.4469	728.96	0.19003	728.96	0.12621
2.68	6.50024e-06	102.68	0.000392151	202.68	3.67737e-05	302.68	0.000397339	2.68	2.74353e-06	82.68	-9.93042e-06	162.68	-0.000258887			42.68	9.1095e-05	162.68	-5.31372e-05	282.68	4.24194e-05	402.68	0.000277075	729.443	0.54239	729.443	0.44688	729.443	0.19004	729.443	0.12622
2.69	-6.08826e-06	102.69	0.000415039	202.69	-9.00269e-06	302.69	0.000449219	2.69	-2.29797e-06	82.69	1.0376e-05	162.69	-0.00020304			42.69	3.01514e-05	162.69	-3.39111e-05	282.69	2.14539e-05	402.69	0.000290808	729.925	0.54245	729.925	0.44686	729.925	0.19006	729.925	0.12623
2.7	6.39954e-06	102.7	0.000393982	202.7	3.80554e-05	302.7	0.000398865	2.7	2.69165e-06	82.7	-9.91211e-06	162.7	-0.000259802			42.7	9.09729e-05	162.7	-5.37476e-05	282.7	4.26636e-05	402.7	0.000278906	730.407	0.54252	730.407	0.44684	730.407	0.19007	730.407	0.12623
2.71	-6.01196e-06	102.71	0.000413818	202.71	-8.94165e-06	302.71	0.000447693	2.71	-2.24609e-06	82.71	1.03729e-05	162.71	-0.00020304			42.71	3.01819e-05	162.71	-3.45215e-05	282.71	2.12097e-05	402.71	0.000292639	730.889	0.54257	730.889	0.44682	730.889	0.19009	730.889	0.12622
2.72	6.30493e-06	102.72	0.000393372	202.72	3.64075e-05	302.72	0.00039917	2.72	2.65503e-06	82.72	-9.91516e-06	162.72	-0.000260107			42.72	9.09119e-05	162.72	-5.43579e-05	282.72	4.27246e-05	402.72	0.000279517	731.371	0.5426	731.371	0.44678	731.371	0.19009	731.371	0.1262
2.73	-5.96008e-06	102.73	0.00041626	202.73	-1.1261e-05	302.73	0.000448303	2.73	-2.18201e-06	82.73	1.03821e-05	162.73	-0.00020426			42.73	3.04565e-05	162.73	-3.42163e-05	282.73	2.11487e-05	402.73	0.000294775	731.853	0.54261	731.853	0.44672	731.853	0.19008	731.853	0.12619
2.74	6.23779e-06	102.74	0.000391541	202.74	3.66821e-05	302.74	0.00039978	2.74	2.63672e-06	82.74	-9.90906e-06	162.74	-0.000259802			42.74	9.11255e-05	162.74	-5.46631e-05	282.74	4.28772e-05	402.74	0.00027738	732.335	0.54258	732.335	0.44665	732.335	0.19006	732.335	0.12617
2.75	-5.86548e-06	102.75	0.000417786	202.75	-8.39233e-06	302.75	0.000450134	2.75	-2.16675e-06	82.75	1.0376e-05	162.75	-0.00020365			42.75	3.04565e-05	162.75	-3.51318e-05	282.75	2.10876e-05	402.75	0.000291113	732.817	0.54252	732.817	0.44657	732.817	0.19003	732.817	0.12615
2.76	6.14319e-06	102.76	0.000393066	202.76	3.9032e-05	302.76	0.000400696	2.76	2.62146e-06	82.76	-9.92126e-06	162.76	-0.000259192			42.76	9.08508e-05	162.76	-5.52734e-05	282.76	4.29077e-05	402.76	0.000281958	733.299	0.54243	733.299	0.44649	733.299	0.18999	733.299	0.12611
2.77	-5.78918e-06	102.77	0.000418091	202.77	-8.60596e-06	302.77	0.000450134	2.77	-2.0874e-06	82.77	1.0376e-05	162.77	-0.00020304			42.77	3.05786e-05	162.77	-3.60474e-05	282.77	2.10266e-05	402.77	0.000297522	733.782	0.54234	733.782	0.44639	733.782	0.18994	733.782	0.12606
2.78	6.06689e-06	102.78	0.000393982	202.78	3.75366e-05	302.78	0.000402832	2.78	2.53601e-06	82.78	-9.91516e-06	162.78	-0.000260413			42.78	9.06372e-05	162.78	-5.55786e-05	282.78	4.28772e-05	402.78	0.000287146	734.264	0.54224	734.264	0.44628	734.264	0.18989	734.264	0.12599
2.79	-5.71899e-06	102.79	0.000417786	202.79	-8.11768e-06	302.79	0.000451355	2.79	-2.05078e-06	82.79	1.03851e-05	162.79	-0.000204565			42.79	3.10059e-05	162.79	-3.57422e-05	282.79	2.10571e-05	402.79	0.000298438	734.746	0.54216	734.746	0.44615	734.746	0.18984	734.746	0.12591
2.8	6.00281e-06	102.8	0.000392761	202.8	3.83606e-05	302.8	0.000403137	2.8	2.45361e-06	82.8	-9.96704e-06	162.8	-0.000261633			42.8	9.03015e-05	162.8	-5.6189e-05	282.8	4.29687e-05	402.8	0.000282568	735.228	0.54211	735.228	0.44601	735.228	0.18978	735.228	0.12582
2.81	-5.59082e-06	102.81	0.000418396	202.81	-7.72705e-06	302.81	0.000452271	2.81	-1.97754e-06	82.81	1.03729e-05	162.81	-0.000205786			42.81	3.10059e-05	162.81	-3.66577e-05	282.81	2.0874e-05	402.81	0.0003021	735.71	0.54208	735.71	0.44586	735.71	0.18972	735.71	0.12574
2.82	5.9082e-06	102.82	0.000393982	202.82	3.87878e-05	302.82	0.000404358	2.82	2.4353e-06	82.82	-9.94873e-06	162.82	-0.000264075			42.82	9.03931e-05	162.82	-5.6189e-05	282.82	4.30298e-05	402.82	0.000284705	736.192	0.54207	736.192	0.44572	736.192	0.18967	736.192	0.12567
2.83	-5.53589e-06	102.83	0.000418396	202.83	-7.84302e-06	302.83	0.000452576	2.83	-1.96533e-06	82.83	1.03729e-05	162.83	-0.000206702			42.83	3.11584e-05	162.83	-3.75732e-05	282.83	2.08435e-05	402.83	0.000297522	736.674	0.54208	736.674	0.4456	736.674	0.1896	736.674	0.12561
2.84	5.82886e-06	102.84	0.000409546	202.84	3.79333e-05	302.84	0.000404663	2.84	2.40784e-06	82.84	-9.93347e-06	162.84	-0.000264075			42.84	9.04541e-05	162.84	-5.67993e-05	282.84	4.30908e-05	402.84	0.000288367	737.156	0.54208	737.156	0.4455	737.156	0.18954	737.156	0.12557
2.85	-5.44739e-06	102.85	0.0004245	202.85	-8.66699e-06	302.85	0.000453186	2.85	-1.9043e-06	82.85	1.0376e-05	162.85	-0.000207617			42.85	3.14636e-05	162.85	-3.78784e-05	282.85	2.0874e-05	402.85	0.000303015	737.639	0.54205	737.639	0.4454	737.639	0.18946	737.639	0.12554
2.86	5.77393e-06	102.86	0.000396118	202.86	4.07715e-05	302.86	0.000404968	2.86	2.29187e-06	82.86	-9.97009e-06	162.86	-0.000263464			42.86	8.99353e-05	162.86	-5.74097e-05	282.86	4.31519e-05	402.86	0.000291418	738.121	0.542	738.121	0.4453	738.121	0.18937	738.121	0.12551
2.87	-5.34973e-06	102.87	0.000420837	202.87	-7.8125e-06	302.87	0.000453186	2.87	-1.8158e-06	82.87	1.03943e-05	162.87	-0.000207312			42.87	3.15247e-05	162.87	-3.78784e-05	282.87	2.07214e-05	402.87	0.000305762	738.603	0.54191	738.603	0.44516	738.603	0.18928	738.603	0.12548
2.88	5.67017e-06	102.88	0.000393372	202.88	3.92761e-05	302.88	0.000405884	2.88	2.27661e-06	82.88	-9.90601e-06	162.88	-0.000263464			42.88	8.98743e-05	162.88	-5.77148e-05	282.88	4.32129e-05	402.88	0.000295691	739.085	0.54179	739.085	0.44498	739.085	0.18918	739.085	0.12543
2.89	-5.28564e-06	102.89	0.000419617	202.89	-5.64575e-06	302.89	0.000453796	2.89	-1.79138e-06	82.89	1.04309e-05	162.89	-0.000149329			42.89	3.14941e-05	162.89	-3.84888e-05	282.89	2.0752e-05	402.89	0.000306982	739.567	0.54164	739.567	0.44477	739.567	0.18907	739.567	0.12538
2.9	5.57861e-06	102.9	0.000393982	202.9	3.71704e-05	302.9	0.000406799	2.9	2.21252e-06	82.9	-9.92737e-06	162.9	-0.000261633			42.9	8.98743e-05	162.9	-5.77148e-05	282.9	4.33044e-05	402.9	0.000290503	740.049	0.54149	740.049	0.44452	740.049	0.18897	740.049	0.12531
2.91	-5.20935e-06	102.91	0.000420837	202.91	-8.45337e-06	302.91	0.000454102	2.91	-1.75781e-06	82.91	1.03851e-05	162.91	-0.000204871			42.91	3.16162e-05	162.91	-3.97095e-05	282.91	2.06604e-05	402.91	0.00030332	740.531	0.54134	740.531	0.44425	740.531	0.18888	740.531	0.12523
2.92	5.52368e-06	102.92	0.000393982	202.92	3.80249e-05	302.92	0.000407715	2.92	2.1637e-06	82.92	-9.94568e-06	162.92	-0.000263159			42.92	8.97827e-05	162.92	-5.83252e-05	282.92	4.3335e-05	402.92	0.000287451	741.013	0.54119	741.013	0.44397	741.013	0.1888	741.013	0.12512
2.93	-5.13306e-06	102.93	0.000420532	202.93	-9.3689e-06	302.93	0.000455627	2.93	-1.66626e-06	82.93	1.04095e-05	162.93	-0.000205481			42.93	3.15857e-05	162.93	-3.94043e-05	282.93	2.05383e-05	402.93	0.000297522	741.495	0.54106	741.495	0.44367	741.495	0.18873	741.495	0.125
2.94	5.44128e-06	102.94	0.000394287	202.94	3.50647e-05	302.94	0.000409546	2.94	2.11487e-06	82.94	-9.93958e-06	162.94	-0.000264075			42.94	8.97217e-05	162.94	-5.86304e-05	282.94	4.3457e-05	402.94	0.000291418	741.978	0.54093	741.978	0.44333	741.978	0.18865	741.978	0.12486
2.95	-5.06592e-06	102.95	0.000419922	202.95	-9.15527e-06	302.95	0.000456238	2.95	-1.63269e-06	82.95	1.04156e-05	162.95	-0.000205786			42.95	3.15247e-05	162.95	-3.90991e-05	282.95	2.05078e-05	402.95	0.000299658	742.46	0.5408	742.46	0.44295	742.46	0.18857	742.46	0.12472
2.96	5.36499e-06	102.96	0.000392151	202.96	3.17078e-05	302.96	0.000413208	2.96	2.03857e-06	82.96	-9.93347e-06	162.96	-0.000264685			42.96	8.95386e-05	162.96	-5.77148e-05	282.96	4.34875e-05	402.96	0.000289893	742.942	0.54065	742.942	0.44253	742.942	0.18847	742.942	0.12458
2.97	-4.99878e-06	102.97	0.000420837	202.97	-1.35193e-05	302.97	0.000457764	2.97	-1.58081e-06	82.97	1.04187e-05	162.97	-0.000206396			42.97	3.18298e-05	162.97	-4.00146e-05	282.97	2.04468e-05	402.97	0.000307898	743.424	0.5405	743.424	0.44208	743.424	0.18836	743.424	0.12445
2.98	5.28259e-06	102.98	0.000394592	202.98	3.31421e-05	302.98	0.000410767	2.98	2.03857e-06	82.98	-9.92737e-06	162.98	-0.000266211			42.98	8.95996e-05	162.98	-5.89355e-05	282.98	4.35181e-05	402.98	0.000299048	743.906	0.54035	743.906	0.44164	743.906	0.18824	743.906	0.12434
2.99	-4.88892e-06	102.99	0.000420227	202.99	-1.00403e-05	302.99	0.000456238	2.99	-1.5625e-06	82.99	1.04156e-05	162.99	-0.000207312			42.99	3.19824e-05	162.99	-4.03198e-05	282.99	2.04163e-05	402.99	0.000310645	744.388	0.54019	744.388	0.44123	744.388	0.1881	744.388	0.12424
3	5.23682e-06	103	0.000392151	203	4.2572e-05	303	0.000411072	3	1.90735e-06	83	-9.92737e-06	163	-0.000265295			43	8.92944e-05	163	-5.95459e-05	283	4.35486e-05	403	0.000298438	744.87	0.54004	744.87	0.44086	744.87	0.18796	744.87	0.12415
3.01	-4.82788e-06	103.01	0.000420227	203.01	-2.7832e-06	303.01	0.000456543	3.01	-1.46179e-06	83.01	1.04248e-05	163.01	-0.000206091			43.01	3.2135e-05	163.01	-4.09302e-05	283.01	2.03552e-05	403.01	0.000314001	745.352	0.53989	745.352	0.44055	745.352	0.18782	745.352	0.12405
3.02	5.15137e-06	103.02	0.000392151	203.02	4.51965e-05	303.02	0.000411682	3.02	1.90735e-06	83.02	-9.95789e-06	163.02	-0.000261023			43.02	8.93555e-05	163.02	-5.98511e-05	283.02	4.37317e-05	403.02	0.000299963	745.835	0.53974	745.835	0.44028	745.835	0.18767	745.835	0.12394
3.03	-4.74243e-06	103.03	0.000419922	203.03	-5.49316e-07	303.03	0.000457764	3.03	-1.43127e-06	83.03	1.04126e-05	163.03	-0.000207007			43.03	3.20129e-05	163.03	-4.18457e-05	283.03	2.02026e-05	403.03	0.000312781	746.317	0.53959	746.317	0.44002	746.317	0.18752	746.317	0.12382
3.04	5.07202e-06	103.04	0.000392456	203.04	4.4342e-05	303.04	0.000412903	3.04	1.84326e-06	83.04	-9.95178e-06	163.04	-0.000265601			43.04	8.9386e-05	163.04	-6.01562e-05	283.04	4.39148e-05	403.04	0.000299048	746.799	0.53943	746.799	0.43977	746.799	0.18737	746.799	0.12368
3.05	-4.6936e-06	103.05	0.000420227	203.05	-3.44849e-06	303.05	0.000458679	3.05	-1.37634e-06	83.05	1.03882e-05	163.05	-0.000207007			43.05	3.19824e-05	163.05	-4.24561e-05	283.05	2.01721e-05	403.05	0.000314612	747.281	0.53928	747.281	0.4395	747.281	0.18722	747.281	0.12354
3.06	5.01099e-06	103.06	0.000391846	203.06	4.22974e-05	303.06	0.000413818	3.06	1.76697e-06	83.06	-9.96704e-06	163.06	-0.000266211			43.06	8.92944e-05	163.06	-6.07666e-05	283.06	4.37622e-05	403.06	0.000307288	747.763	0.53912	747.763	0.43923	747.763	0.18709	747.763	0.12342
3.07	-4.62036e-06	103.07	0.000418701	203.07	-7.08008e-06	303.07	0.000458679	3.07	-1.30615e-06	83.07	1.04004e-05	163.07	-0.000207617			43.07	3.19519e-05	163.07	-4.30664e-05	283.07	2.02026e-05	403.07	0.000325598	748.245	0.53897	748.245	0.43897	748.245	0.18697	748.245	0.12331
3.08	4.91943e-06	103.08	0.00039032	203.08	4.09546e-05	303.08	0.000415039	3.08	1.69067e-06	83.08	-9.95789e-06	163.08	-0.000267737			43.08	8.91113e-05	163.08	-6.19873e-05	283.08	4.37927e-05	403.08	0.000309729	748.727	0.53883	748.727	0.43873	748.727	0.18688	748.727	0.12324
3.09	-4.56543e-06	103.09	0.000420532	203.09	-4.76074e-06	303.09	0.000459595	3.09	-1.23901e-06	83.09	1.04279e-05	163.09	-0.000208228			43.09	3.22571e-05	163.09	-4.36768e-05	283.09	1.99585e-05	403.09	0.000318579	749.209	0.5387	749.209	0.43852	749.209	0.18681	749.209	0.12319
3.1	4.84009e-06	103.1	0.00039032	203.1	3.97949e-05	303.1	0.000415955	3.1	1.63879e-06	83.1	-9.95178e-06	163.1	-0.000266821			43.1	8.90198e-05	163.1	-6.19873e-05	283.1	4.40369e-05	403.1	0.000307593	749.692	0.53859	749.692	0.43835	749.692	0.18677	749.692	0.12317
3.11	-4.48303e-06	103.11	0.000420837	203.11	-7.01904e-06	303.11	0.00046051	3.11	-1.18713e-06	83.11	1.04187e-05	163.11	-0.000207007			43.11	3.23486e-05	163.11	-4.42871e-05	283.11	2.01111e-05	403.11	0.000318884	750.174	0.53851	750.174	0.43822	750.174	0.18674	750.174	0.12316
3.12	4.76074e-06	103.12	0.000389404	203.12	4.13513e-05	303.12	0.00041687	3.12	1.62048e-06	83.12	-9.97009e-06	163.12	-0.000267737			43.12	8.90198e-05	163.12	-6.19873e-05	283.12	4.39453e-05	403.12	0.000309424	750.656	0.53843	750.656	0.43812	750.656	0.18672	750.656	0.12315
3.13	-4.41589e-06	103.13	0.000421753	203.13	-4.69971e-06	303.13	0.000462036	3.13	-1.14746e-06	83.13	1.04156e-05	163.13	-0.000203955			43.13	3.21045e-05	163.13	-4.48975e-05	283.13	1.98669e-05	403.13	0.000317053	751.138	0.53837	751.138	0.43806	751.138	0.18668	751.138	0.12314
3.14	4.68445e-06	103.14	0.000390015	203.14	3.94897e-05	303.14	0.000417786	3.14	1.52893e-06	83.14	-9.93652e-06	163.14	-0.000154517			43.14	8.89893e-05	163.14	-6.22925e-05	283.14	4.40369e-05	403.14	0.000301489	751.62	0.53832	751.62	0.43802	751.62	0.18662	751.62	0.12312
3.15	-4.35486e-06	103.15	0.000420227	203.15	-6.37817e-06	303.15	0.000460815	3.15	-1.10779e-06	83.15	1.04095e-05	163.15	-0.000122168			43.15	3.20435e-05	163.15	-4.48975e-05	283.15	1.98669e-05	403.15	0.000315222	752.102	0.53827	752.102	0.43802	752.102	0.18654	752.102	0.12309
3.16	4.65393e-06	103.16	0.00039093	203.16	3.88489e-05	303.16	0.000417786	3.16	1.50757e-06	83.16	-9.96704e-06	163.16	-0.000233862			43.16	8.88367e-05	163.16	-6.3208e-05	283.16	4.40674e-05	403.16	0.000298743	752.584	0.53822	752.584	0.43806	752.584	0.18645	752.584	0.12306
3.17	-4.26636e-06	103.17	0.000421143	203.17	-7.1106e-06	303.17	0.000461426	3.17	-1.02234e-06	83.17	1.04218e-05	163.17	-0.000204871			43.17	3.2074e-05	163.17	-4.55078e-05	283.17	1.97754e-05	403.17	0.000311255	753.066	0.53818	753.066	0.43812	753.066	0.18636	753.066	0.12301
3.18	4.61731e-06	103.18	0.000391541	203.18	3.59497e-05	303.18	0.000418091	3.18	1.43127e-06	83.18	-9.94568e-06	163.18	-0.000265295			43.18	8.86536e-05	163.18	-6.38184e-05	283.18	4.40369e-05	403.18	0.000299048	753.548	0.53815	753.548	0.43819	753.548	0.18628	753.548	0.12296
3.19	-4.20532e-06	103.19	0.000420532	203.19	-9.52148e-06	303.19	0.000461731	3.19	-1.00403e-06	83.19	1.04523e-05	163.19	-0.000204871			43.19	3.21045e-05	163.19	-4.64233e-05	283.19	1.98975e-05	403.19	0.000316138	754.03	0.53813	754.03	0.43826	754.03	0.18623	754.03	0.12291
3.2	4.52271e-06	103.2	0.00039032	203.2	3.50342e-05	303.2	0.000419617	3.2	1.36719e-06	83.2	-9.93347e-06	163.2	-0.000265906			43.2	8.84399e-05	163.2	-6.44287e-05	283.2	4.422e-05	403.2	0.000303625	754.513	0.53812	754.513	0.43833	754.513	0.18621	754.513	0.12284
3.21	-4.13818e-06	103.21	0.000420837	203.21	-8.23975e-06	303.21	0.000462952	3.21	-9.30786e-07	83.21	1.04523e-05	163.21	-0.00020365			43.21	3.23792e-05	163.21	-4.64233e-05	283.21	1.98669e-05	403.21	0.000316748	754.995	0.53813	754.995	0.43836	754.995	0.18621	754.995	0.12276
3.22	4.48303e-06	103.22	0.000392151	203.22	3.80249e-05	303.22	0.000421143	3.22	1.32141e-06	83.22	-9.93042e-06	163.22	-0.000263464			43.22	8.84705e-05	163.22	-6.41235e-05	283.22	4.4281e-05	403.22	0.000300574	755.477	0.53815	755.477	0.43838	755.477	0.18624	755.477	0.12266
3.23	-4.11377e-06	103.23	0.000423584	203.23	-5.76782e-06	303.23	0.000462341	3.23	-8.81958e-07	83.23	1.04645e-05	163.23	-0.000205176			43.23	3.23181e-05	163.23	-4.70337e-05	283.23	1.96533e-05	403.23	0.00031156	755.959	0.53817	755.959	0.43838	755.959	0.18627	755.959	0.12255
3.24	4.43115e-06	103.24	0.000389709	203.24	3.59802e-05	303.24	0.000420837	3.24	1.3092e-06	83.24	-9.94873e-06	163.24	-0.000267737			43.24	8.86841e-05	163.24	-6.47339e-05	283.24	4.44641e-05	403.24	0.000297827	756.441	0.53819	756.441	0.43835	756.441	0.18629	756.441	0.12243
3.25	-4.0863e-06	103.25	0.000422058	203.25	-9.82666e-06	303.25	0.000462646	3.25	-8.14819e-07	83.25	1.04492e-05	163.25	-0.000207617			43.25	3.2135e-05	163.25	-4.73389e-05	283.25	1.96228e-05	403.25	0.000315833	756.923	0.53819	756.923	0.43828	756.923	0.18628	756.923	0.12232
3.26	4.36707e-06	103.26	0.000391541	203.26	3.67737e-05	303.26	0.000422058	3.26	1.31226e-06	83.26	-9.96399e-06	163.26	-0.000270789			43.26	8.83179e-05	163.26	-6.50391e-05	283.26	4.44641e-05	403.26	0.00030332	757.405	0.53818	757.405	0.43819	757.405	0.18624	757.405	0.12222
3.27	-4.01917e-06	103.27	0.000422058	203.27	-9.67407e-06	303.27	0.000463562	3.27	-7.93457e-07	83.27	1.04279e-05	163.27	-0.000209448			43.27	3.18909e-05	163.27	-4.7644e-05	283.27	1.95923e-05	403.27	0.000314307	757.888	0.53815	757.888	0.43805	757.888	0.18616	757.888	0.12214
3.28	4.29077e-06	103.28	0.000391235	203.28	4.31824e-05	303.28	0.000422058	3.28	1.2207e-06	83.28	-9.96399e-06	163.28	-0.000270178			43.28	8.87451e-05	163.28	-6.53442e-05	283.28	4.44336e-05	403.28	0.000303625	758.37	0.53811	758.37	0.43788	758.37	0.18603	758.37	0.1221
3.29	-3.93066e-06	103.29	0.000422058	203.29	-3.66211e-06	303.29	0.000463867	3.29	-7.50732e-07	83.29	1.04401e-05	163.29	-0.000209753			43.29	3.16772e-05	163.29	-4.85596e-05	283.29	1.96228e-05	403.29	0.000313391	758.852	0.53807	758.852	0.43769	758.852	0.18588	758.852	0.12209
3.3	4.21753e-06	103.3	0.000389709	203.3	4.06189e-05	303.3	0.000423279	3.3	1.13831e-06	83.3	-9.97925e-06	163.3	-0.000271399			43.3	8.86841e-05	163.3	-6.59546e-05	283.3	4.44641e-05	403.3	0.000298438	759.334	0.53803	759.334	0.43747	759.334	0.18572	759.334	0.1221
3.31	-3.86047e-06	103.31	0.000424194	203.31	-7.3761e-06	303.31	0.000464783	3.31	-6.74438e-07	83.31	1.04309e-05	163.31	-0.000211279			43.31	3.13721e-05	163.31	-4.91699e-05	283.31	1.94702e-05	403.31	0.00031217	759.816	0.53799	759.816	0.43726	759.816	0.18556	759.816	0.12211
3.32	4.18701e-06	103.32	0.000388794	203.32	3.61023e-05	303.32	0.000424805	3.32	1.09863e-06	83.32	-1.00006e-05	163.32	-0.000272314			43.32	8.8623e-05	163.32	-6.62598e-05	283.32	4.45862e-05	403.32	0.000298438	760.298	0.53795	760.298	0.43705	760.298	0.18542	760.298	0.12209
3.33	-3.80554e-06	103.33	0.0004245	203.33	-6.83594e-06	303.33	0.000465393	3.33	-6.2561e-07	83.33	1.04309e-05	163.33	-0.000210974			43.33	3.17688e-05	163.33	-4.94751e-05	283.33	1.94092e-05	403.33	0.00031095	760.78	0.53789	760.78	0.43685	760.78	0.1853	760.78	0.12204
3.34	4.09546e-06	103.34	0.000392456	203.34	3.72925e-05	303.34	0.0004245	3.34	1.06201e-06	83.34	-9.97314e-06	163.34	-0.000272925			43.34	8.82874e-05	163.34	-6.62598e-05	283.34	4.49219e-05	403.34	0.000298132	761.262	0.53782	761.262	0.43664	761.262	0.18521	761.262	0.12196
3.35	-3.7262e-06	103.35	0.000425415	203.35	-8.23975e-06	303.35	0.000465698	3.35	-6.16455e-07	83.35	1.04248e-05	163.35	-0.000211279			43.35	3.14636e-05	163.35	-4.97803e-05	283.35	1.94702e-05	403.35	0.000312476	761.744	0.53774	761.744	0.43643	761.744	0.18514	761.744	0.12184
3.36	4.05273e-06	103.36	0.000391235	203.36	3.92456e-05	303.36	0.000426025	3.36	1.01318e-06	83.36	-9.9884e-06	163.36	-0.000267737			43.36	8.83789e-05	163.36	-6.71753e-05	283.36	4.47388e-05	403.36	0.000299658	762.226	0.53763	762.226	0.4362	762.226	0.18507	762.226	0.1217
3.37	-3.67126e-06	103.37	0.0004245	203.37	-6.04248e-06	303.37	0.000466919	3.37	-5.43213e-07	83.37	1.04187e-05	163.37	-0.000200293			43.37	3.14941e-05	163.37	-5.03906e-05	283.37	1.93481e-05	403.37	0.000310034	762.709	0.53751	762.709	0.43598	762.709	0.185	762.709	0.12157
3.38	3.97644e-06	103.38	0.000389709	203.38	3.68958e-05	303.38	0.000427246	3.38	9.33838e-07	83.38	-9.9823e-06	163.38	-0.000230505			43.38	8.84094e-05	163.38	-6.71753e-05	283.38	4.47693e-05	403.38	0.000300879	763.191	0.53737	763.191	0.43576	763.191	0.18493	763.191	0.12146
3.39	-3.60413e-06	103.39	0.000426331	203.39	-7.62939e-06	303.39	0.000466919	3.39	-4.42505e-07	83.39	1.04553e-05	163.39	-0.00016947			43.39	3.18909e-05	163.39	-5.03906e-05	283.39	1.93176e-05	403.39	0.000317358	763.673	0.53723	763.673	0.43555	763.673	0.18483	763.673	0.12138
3.4	3.91846e-06	103.4	0.000389709	203.4	3.70178e-05	303.4	0.000428162	3.4	8.54492e-07	83.4	-9.9884e-06	163.4	-0.000205176			43.4	8.83789e-05	163.4	-6.74805e-05	283.4	4.47388e-05	403.4	0.000303931	764.155	0.53709	764.155	0.43536	764.155	0.18474	764.155	0.12135
3.41	-3.54309e-06	103.41	0.00042511	203.41	-6.28662e-06	303.41	0.000467834	3.41	-4.45557e-07	83.41	1.0434e-05	163.41	-0.000134375			43.41	3.19519e-05	163.41	-5.1001e-05	283.41	1.92261e-05	403.41	0.000319495	764.637	0.53694	764.637	0.43518	764.637	0.18464	764.637	0.12134
3.42	3.82385e-06	103.42	0.000392456	203.42	3.8208e-05	303.42	0.000429077	3.42	8.08716e-07	83.42	-9.98535e-06	163.42	-0.000211279			43.42	8.83789e-05	163.42	-6.77856e-05	283.42	4.48303e-05	403.42	0.000306067	765.119	0.5368	765.119	0.43501	765.119	0.18455	765.119	0.12136
3.43	-3.45459e-06	103.43	0.000425415	203.43	-8.72803e-06	303.43	0.00046814	3.43	-3.44849e-07	83.43	1.0437e-05	163.43	-0.000152991			43.43	3.17078e-05	163.43	-5.1001e-05	283.43	1.91345e-05	403.43	0.000321021	765.601	0.53667	765.601	0.43482	765.601	0.18449	765.601	0.12139
3.44	3.74146e-06	103.44	0.000389709	203.44	3.13721e-05	303.44	0.000429077	3.44	7.47681e-07	83.44	-9.9762e-06	163.44	-0.000214941			43.44	8.8623e-05	163.44	-6.71753e-05	283.44	4.46777e-05	403.44	0.000310339	766.083	0.53654	766.083	0.4346	766.083	0.18445	766.083	0.12141
3.45	-3.39661e-06	103.45	0.00042572	203.45	-1.19019e-05	303.45	0.000467834	3.45	-3.26538e-07	83.45	1.04492e-05	163.45	-0.000149634			43.45	3.15857e-05	163.45	-5.13062e-05	283.45	1.88904e-05	403.45	0.000322546	766.566	0.53642	766.566	0.43435	766.566	0.18442	766.566	0.12143
3.46	3.69873e-06	103.46	0.000390015	203.46	3.2196e-05	303.46	0.000429688	3.46	6.65283e-07	83.46	-1.00067e-05	163.46	-0.000204871			43.46	8.86841e-05	163.46	-6.77856e-05	283.46	4.48303e-05	403.46	0.000308813	767.048	0.53631	767.048	0.43406	767.048	0.18439	767.048	0.12143
3.47	-3.30505e-06	103.47	0.000426025	203.47	-1.31226e-05	303.47	0.00046875	3.47	-2.0752e-07	83.47	1.04401e-05	163.47	-0.000144751			43.47	3.2135e-05	163.47	-5.19165e-05	283.47	1.89209e-05	403.47	0.000323157	767.53	0.53621	767.53	0.43373	767.53	0.18436	767.53	0.12141
3.48	3.62244e-06	103.48	0.000393066	203.48	3.07922e-05	303.48	0.000430908	3.48	6.13403e-07	83.48	-1.00189e-05	163.48	-0.000202124			43.48	8.85925e-05	163.48	-6.8396e-05	283.48	4.48608e-05	403.48	0.000311255	768.012	0.53612	768.012	0.43336	768.012	0.1843	768.012	0.12137
3.49	-3.25623e-06	103.49	0.000425415	203.49	-1.23291e-05	303.49	0.000469055	3.49	-1.5564e-07	83.49	1.0434e-05	163.49	-0.000131934			43.49	3.2074e-05	163.49	-5.19165e-05	283.49	1.89209e-05	403.49	0.000324683	768.494	0.53604	768.494	0.43295	768.494	0.1842	768.494	0.1213
3.5	3.49731e-06	103.5	0.000391235	203.5	3.14636e-05	303.5	0.000431824	3.5	5.67627e-07	83.5	-1.0025e-05	163.5	-5.31982e-05			43.5	8.83484e-05	163.5	-6.8396e-05	283.5	4.49524e-05	403.5	0.000308813	768.976	0.53598	768.976	0.43253	768.976	0.18409	768.976	0.12122
3.51	-3.15857e-06	103.51	0.000426331	203.51	-1.19019e-05	303.51	0.000469666	3.51	-5.79834e-08	83.51	1.04309e-05	163.51	-5.59082e-06			43.51	3.19214e-05	163.51	-5.31372e-05	283.51	1.88904e-05	403.51	0.000321326	769.458	0.53593	769.458	0.4321	769.458	0.18396	769.458	0.12112
3.52	3.4668e-06	103.52	0.000394287	203.52	3.14026e-05	303.52	0.000431519	3.52	4.57764e-07	83.52	-1.00281e-05	163.52	-0.000104468			43.52	8.88367e-05	163.52	-6.90063e-05	283.52	4.49829e-05	403.52	0.000310339	769.94	0.53589	769.94	0.43168	769.94	0.18382	769.94	0.12102
3.53	-3.07007e-06	103.53	0.000428467	203.53	-1.18408e-05	303.53	0.000469666	3.53	1.2207e-08	83.53	1.04279e-05	163.53	-5.89966e-05			43.53	3.20129e-05	163.53	-5.34424e-05	283.53	1.87378e-05	403.53	0.000327734	770.423	0.53586	770.423	0.43129	770.423	0.18369	770.423	0.12092
3.54	3.38135e-06	103.54	0.000391846	203.54	3.17993e-05	303.54	0.000432739	3.54	4.05884e-07	83.54	-1.00037e-05	163.54	-0.000147192			43.54	8.87146e-05	163.54	-6.90063e-05	283.54	4.50745e-05	403.54	0.000314612	770.905	0.53583	770.905	0.43094	770.905	0.18359	770.905	0.12083
3.55	-3.02734e-06	103.55	0.000428772	203.55	-1.25732e-05	303.55	0.000469971	3.55	5.79834e-08	83.55	1.04492e-05	163.55	-2.66479e-05			43.55	3.22876e-05	163.55	-5.34424e-05	283.55	1.87073e-05	403.55	0.00032804	771.387	0.5358	771.387	0.43061	771.387	0.1835	771.387	0.12075
3.56	3.2959e-06	103.56	0.000392151	203.56	3.03955e-05	303.56	0.00043335	3.56	3.35693e-07	83.56	-1.00128e-05	163.56	-7.48657e-05			43.56	8.87451e-05	163.56	-6.93115e-05	283.56	4.5166e-05	403.56	0.000316748	771.869	0.53576	771.869	0.43031	771.869	0.18344	771.869	0.12068
3.57	-2.93274e-06	103.57	0.000428772	203.57	-1.16272e-05	303.57	0.000469666	3.57	1.40381e-07	83.57	1.04431e-05	163.57	-3.64136e-05			43.57	3.23792e-05	163.57	-5.40527e-05	283.57	1.86462e-05	403.57	0.0003375	772.351	0.53571	772.351	0.43001	772.351	0.18338	772.351	0.12062
3.58	3.22571e-06	103.58	0.000391541	203.58	2.99377e-05	303.58	0.000434265	3.58	2.34985e-07	83.58	-1.00159e-05	163.58	-9.28711e-05			43.58	8.83789e-05	163.58	-6.99219e-05	283.58	4.50745e-05	403.58	0.000329871	772.833	0.53565	772.833	0.42972	772.833	0.18334	772.833	0.12056
3.59	-2.85645e-06	103.59	0.000427856	203.59	-1.27258e-05	303.59	0.000469971	3.59	2.10571e-07	83.59	1.04431e-05	163.59	1.30249e-05			43.59	3.2135e-05	163.59	-5.40527e-05	283.59	1.85852e-05	403.59	0.000341772	773.315	0.53558	773.315	0.42943	773.315	0.1833	773.315	0.1205
3.6	3.18909e-06	103.6	0.00039093	203.6	3.11584e-05	303.6	0.000434875	3.6	1.34277e-07	83.6	-9.99756e-06	163.6	-8.46313e-05			43.6	8.82874e-05	163.6	-6.93115e-05	283.6	4.5166e-05	403.6	0.000326819	773.797	0.53552	773.797	0.42914	773.797	0.18325	773.797	0.12045
3.61	-2.79236e-06	103.61	0.000428467	203.61	-1.26038e-05	303.61	0.000470581	3.61	3.14331e-07	83.61	1.04248e-05	163.61	-1.84082e-05			43.61	3.22571e-05	163.61	-5.46631e-05	283.61	1.86768e-05	403.61	0.000345129	774.279	0.53545	774.279	0.42889	774.279	0.1832	774.279	0.12041
3.62	3.04871e-06	103.62	0.000391235	203.62	3.0304e-05	303.62	0.000435791	3.62	1.00708e-07	83.62	-1.00159e-05	163.62	3.31665e-05			43.62	8.79211e-05	163.62	-7.02271e-05	283.62	4.52881e-05	403.62	0.000334143	774.761	0.53538	774.761	0.42867	774.761	0.18315	774.761	0.12037
3.63	-2.70386e-06	103.63	0.000428772	203.63	-6.19507e-06	303.63	0.000472717	3.63	4.02832e-07	83.63	1.04431e-05	163.63	2.55371e-05			43.63	3.25317e-05	163.63	-5.46631e-05	283.63	1.85852e-05	403.63	0.000344214	775.244	0.53532	775.244	0.42849	775.244	0.18308	775.244	0.12035
3.64	3.00598e-06	103.64	0.000392456	203.64	3.26538e-05	303.64	0.000437317	3.64	3.05176e-09	83.64	-9.99451e-06	163.64	-1.8103e-05			43.64	8.79517e-05	163.64	-6.87012e-05	283.64	4.55017e-05	403.64	0.000329871	775.726	0.53526	775.726	0.42832	775.726	0.183	775.726	0.12033
3.65	-2.64282e-06	103.65	0.000432434	203.65	-1.16882e-05	303.65	0.000472107	3.65	4.54712e-07	83.65	1.04523e-05	163.65	0.000107935			43.65	3.22571e-05	163.65	-5.34424e-05	283.65	1.84937e-05	403.65	0.000350012	776.208	0.5352	776.208	0.42815	776.208	0.18292	776.208	0.12031
3.66	2.91138e-06	103.66	0.000392761	203.66	3.2959e-05	303.66	0.000437927	3.66	-7.62939e-08	83.66	-1.00098e-05	163.66	0.000250452			43.66	8.77991e-05	163.66	-6.96167e-05	283.66	4.54407e-05	403.66	0.000341162	776.69	0.53514	776.69	0.42794	776.69	0.18284	776.69	0.12027
3.67	-2.54211e-06	103.67	0.000429688	203.67	-8.57544e-06	303.67	0.000472412	3.67	5.34058e-07	83.67	1.04462e-05	163.67	0.000259912			43.67	3.24097e-05	163.67	-5.49683e-05	283.67	1.84631e-05	403.67	0.000355811	777.172	0.53509	777.172	0.4277	777.172	0.18276	777.172	0.12021
3.68	2.83203e-06	103.68	0.000389709	203.68	3.05481e-05	303.68	0.000438232	3.68	-1.77002e-07	83.68	-1.00189e-05	163.68	0.000131128			43.68	8.75854e-05	163.68	-7.05322e-05	283.68	4.52576e-05	403.68	0.000364661	777.654	0.53506	777.654	0.42742	777.654	0.18271	777.654	0.12014
3.69	-2.45361e-06	103.69	0.000428467	203.69	-8.91113e-06	303.69	0.000472717	3.69	6.43921e-07	83.69	1.04584e-05	163.69	0.000175684			43.69	3.28369e-05	163.69	-5.6189e-05	283.69	1.84326e-05	403.69	0.000373206	778.136	0.53504	778.136	0.42714	778.136	0.18267	778.136	0.12005
3.7	2.74963e-06	103.7	0.000390015	203.7	3.42712e-05	303.7	0.000438538	3.7	-2.83813e-07	83.7	-1.00494e-05	163.7	0.000110986			43.7	8.71887e-05	163.7	-7.02271e-05	283.7	4.54407e-05	403.7	0.000373816	778.619	0.53504	778.619	0.42689	778.619	0.18266	778.619	0.11995
3.71	-2.38342e-06	103.71	0.000431824	203.71	-1.01318e-05	303.71	0.000473328	3.71	6.74438e-07	83.71	1.0437e-05	163.71	0.000165002			43.71	3.29895e-05	163.71	-5.6189e-05	283.71	1.8219e-05	403.71	0.000378394	779.101	0.53505	779.101	0.42668	779.101	0.18267	779.101	0.11986
3.72	2.6947e-06	103.72	0.00039032	203.72	3.12805e-05	303.72	0.000437927	3.72	-3.60107e-07	83.72	-1.00403e-05	163.72	9.60327e-05			43.72	8.72803e-05	163.72	-7.23633e-05	283.72	4.54407e-05	403.72	0.000380225	779.583	0.53506	779.583	0.42652	779.583	0.18268	779.583	0.11979
3.73	-2.28271e-06	103.73	0.000429382	203.73	-1.08643e-05	303.73	0.000472717	3.73	7.32422e-07	83.73	1.04309e-05	163.73	0.000174463			43.73	3.29895e-05	163.73	-5.67993e-05	283.73	1.80664e-05	403.73	0.000394873	780.065	0.53506	780.065	0.42639	780.065	0.18268	780.065	0.11975
3.74	2.56958e-06	103.74	0.000390625	203.74	3.17688e-05	303.74	0.000438843	3.74	-4.15039e-07	83.74	-1.0025e-05	163.74	0.000120142			43.74	8.71887e-05	163.74	-7.05322e-05	283.74	4.55322e-05	403.74	0.000476965	780.547	0.53505	780.547	0.42626	780.547	0.18266	780.547	0.11975
3.75	-2.21863e-06	103.75	0.000430298	203.75	-1.03455e-05	303.75	0.000473022	3.75	8.39233e-07	83.75	1.04248e-05	163.75	0.000179651			43.75	3.30811e-05	163.75	-5.52734e-05	283.75	1.81885e-05	403.75	0.000544714	781.029	0.53501	781.029	0.42612	781.029	0.18263	781.029	0.11976
3.76	2.54211e-06	103.76	0.000392456	203.76	3.15857e-05	303.76	0.000439758	3.76	-4.88281e-07	83.76	-1.00433e-05	163.76	0.000113733			43.76	8.72192e-05	163.76	-7.14478e-05	283.76	4.55322e-05	403.76	0.000459265	781.511	0.53497	781.511	0.42593	781.511	0.18259	781.511	0.1198
3.77	-2.10876e-06	103.77	0.000430298	203.77	-9.8877e-06	303.77	0.000474243	3.77	8.8501e-07	83.77	1.04248e-05	163.77	0.000176599			43.77	3.31421e-05	163.77	-5.83252e-05	283.77	1.81274e-05	403.77	0.000389075	781.993	0.53491	781.993	0.42572	781.993	0.18255	781.993	0.11985
3.78	2.4231e-06	103.78	0.000393066	203.78	3.19519e-05	303.78	0.000440979	3.78	-6.65283e-07	83.78	-1.00464e-05	163.78	0.000120142			43.78	8.69141e-05	163.78	-7.14478e-05	283.78	4.55017e-05	403.78	0.000382666	782.475	0.53486	782.475	0.42548	782.475	0.18253	782.475	0.11989
3.79	-2.04468e-06	103.79	0.000430298	203.79	-7.26318e-06	303.79	0.000473938	3.79	9.97925e-07	83.79	1.0434e-05	163.79	0.000192163			43.79	3.33252e-05	163.79	-5.6189e-05	283.79	1.8158e-05	403.79	0.000390601	782.957	0.5348	782.957	0.42524	782.957	0.18252	782.957	0.11991
3.8	2.3407e-06	103.8	0.000390625	203.8	3.5614e-05	303.8	0.000440979	3.8	-6.95801e-07	83.8	-1.00311e-05	163.8	0.000138147			43.8	8.64868e-05	163.8	-7.11426e-05	283.8	4.55627e-05	403.8	0.000361914	783.44	0.53476	783.44	0.425	783.44	0.18252	783.44	0.1199
3.81	-1.94702e-06	103.81	0.000434875	203.81	-9.31396e-06	303.81	0.000474243	3.81	1.11389e-06	83.81	1.04736e-05	163.81	0.000205591			43.81	3.33252e-05	163.81	-5.77148e-05	283.81	1.8158e-05	403.81	0.000375647	783.922	0.53474	783.922	0.42478	783.922	0.18253	783.922	0.11987
3.82	2.23083e-06	103.82	0.000392456	203.82	3.07922e-05	303.82	0.000441589	3.82	-7.69043e-07	83.82	-1.00281e-05	163.82	0.000143335			43.82	8.65784e-05	163.82	-7.32788e-05	283.82	4.56848e-05	403.82	0.000364661	784.404	0.53473	784.404	0.42457	784.404	0.18253	784.404	0.11981
3.83	-1.87683e-06	103.83	0.00043396	203.83	-1.18103e-05	303.83	0.000474854	3.83	1.13831e-06	83.83	1.04401e-05	163.83	0.000207422			43.83	3.32642e-05	163.83	-5.86304e-05	283.83	1.79443e-05	403.83	0.00038114	784.886	0.53473	784.886	0.42438	784.886	0.18252	784.886	0.11973
3.84	2.19116e-06	103.84	0.000393372	203.84	3.27454e-05	303.84	0.0004422	3.84	-8.57544e-07	83.84	-1.00189e-05	163.84	0.000150354			43.84	8.63647e-05	163.84	-7.38892e-05	283.84	4.57153e-05	403.84	0.000373816	785.368	0.53476	785.368	0.4242	785.368	0.18249	785.368	0.11965
3.85	-1.81274e-06	103.85	0.00043457	203.85	-8.60596e-06	303.85	0.000474548	3.85	1.2146e-06	83.85	1.04431e-05	163.85	0.000222375			43.85	3.34167e-05	163.85	-5.95459e-05	283.85	1.79138e-05	403.85	0.000404639	785.85	0.53479	785.85	0.42404	785.85	0.18244	785.85	0.11957
3.86	2.09961e-06	103.86	0.000393066	203.86	3.28369e-05	303.86	0.00044281	3.86	-9.39941e-07	83.86	-1.00342e-05	163.86	0.000183008			43.86	8.61816e-05	163.86	-7.3584e-05	283.86	4.58679e-05	403.86	0.000430884	786.332	0.53482	786.332	0.42389	786.332	0.18239	786.332	0.11951
3.87	-1.69678e-06	103.87	0.00043335	203.87	-1.07422e-05	303.87	0.000474548	3.87	1.32141e-06	83.87	1.0437e-05	163.87	0.000251062			43.87	3.3844e-05	163.87	-6.01562e-05	283.87	1.78528e-05	403.87	0.00053739	786.814	0.53485	786.814	0.42377	786.814	0.18233	786.814	0.11948
3.88	2.01111e-06	103.88	0.000393677	203.88	3.08533e-05	303.88	0.000444031	3.88	-1.03149e-06	83.88	-1.00403e-05	163.88	0.000195215			43.88	8.5968e-05	163.88	-7.48047e-05	283.88	4.57458e-05	403.88	0.000557227	787.297	0.53487	787.297	0.42366	787.297	0.18227	787.297	0.11948
3.89	-1.62964e-06	103.89	0.000435791	203.89	-1.23596e-05	303.89	0.000475159	3.89	1.38245e-06	83.89	1.04523e-05	163.89	0.000247705			43.89	3.39661e-05	163.89	-6.01562e-05	283.89	1.79443e-05	403.89	0.000560278	787.779	0.53488	787.779	0.42355	787.779	0.18222	787.779	0.1195
3.9	1.92871e-06	103.9	0.00039032	203.9	3.04871e-05	303.9	0.000444641	3.9	-1.1322e-06	83.9	-1.00311e-05	163.9	0.000166833			43.9	8.61816e-05	163.9	-7.48047e-05	283.9	4.58069e-05	403.9	0.000540442	788.261	0.53487	788.261	0.42343	788.261	0.18218	788.261	0.11952
3.91	-1.54114e-06	103.91	0.000434265	203.91	-8.14819e-06	303.91	0.000475769	3.91	1.49231e-06	83.91	1.04431e-05	163.91	0.000225122			43.91	3.39661e-05	163.91	-6.04614e-05	283.91	1.78833e-05	403.91	0.000578284	788.743	0.53487	788.743	0.42329	788.743	0.18216	788.743	0.11955
3.92	1.81885e-06	103.92	0.000393066	203.92	3.48816e-05	303.92	0.000444946	3.92	-1.19324e-06	83.92	-1.00189e-05	163.92	0.000154932			43.92	8.61511e-05	163.92	-7.48047e-05	283.92	4.58984e-05	403.92	0.00331	789.225	0.53487	789.225	0.42314	789.225	0.18215	789.225	0.11957
3.93	-1.45569e-06	103.93	0.000435181	203.93	-8.57544e-06	303.93	0.000477905	3.93	1.61743e-06	83.93	1.04431e-05	163.93	0.000217798			43.93	3.44238e-05	163.93	-6.04614e-05	283.93	1.77307e-05	403.93	0.00209	789.707	0.53487	789.707	0.42299	789.707	0.18216	789.707	0.11957
3.94	1.74866e-06	103.94	0.000392151	203.94	3.38135e-05	303.94	0.000448608	3.94	-1.26038e-06	83.94	-1.00189e-05	163.94	0.000145166			43.94	8.58459e-05	163.94	-7.44995e-05	283.94	4.599e-05	403.94	0.00165	790.189	0.53487	790.189	0.42284	790.189	0.18219	790.189	0.11956
3.95	-1.35803e-06	103.95	0.000435486	203.95	-9.21631e-06	303.95	0.000480042	3.95	1.66321e-06	83.95	1.04431e-05	163.95	0.000205591			43.95	3.43628e-05	163.95	-6.04614e-05	283.95	1.77002e-05	403.95	0.00145	790.671	0.53487	790.671	0.42271	790.671	0.18224	790.671	0.11954
3.96	1.651e-06	103.96	0.000391541	203.96	3.06091e-05	303.96	0.000449829	3.96	-1.35193e-06	83.96	-1.00311e-05	163.96	0.000133875			43.96	8.57239e-05	163.96	-7.48047e-05	283.96	4.599e-05	403.96	0.0013	791.154	0.53484	791.154	0.42259	791.154	0.18229	791.154	0.11952
3.97	-1.23901e-06	103.97	0.000435181	203.97	-1.12915e-05	303.97	0.000480347	3.97	1.7395e-06	83.97	1.04462e-05	163.97	0.000194604			43.97	3.44849e-05	163.97	-6.01562e-05	283.97	1.77917e-05	403.97	0.00133	791.636	0.5348	791.636	0.42244	791.636	0.18234	791.636	0.1195
3.98	1.54419e-06	103.98	0.000394287	203.98	3.04871e-05	303.98	0.00045105	3.98	-1.43127e-06	83.98	-1.0022e-05	163.98	0.00012533			43.98	8.56628e-05	163.98	-7.5415e-05	283.98	4.58679e-05	403.98	0.0014	792.118	0.53473	792.118	0.42225	792.118	0.18236	792.118	0.1195
3.99	-1.17798e-06	103.99	0.000436707	203.99	-1.06812e-05	303.99	0.000480652	3.99	1.8158e-06	83.99	1.0437e-05	163.99	0.000196436			43.99	3.45459e-05	163.99	-6.04614e-05	283.99	1.76392e-05	403.99	0.00126	792.6	0.53463	792.6	0.422	792.6	0.18236	792.6	0.11951
4	1.45569e-06	104	0.000392456	204	3.11584e-05	304	0.000451965	4	-1.51062e-06	84	-1.00281e-05	164	0.000124414			44	8.56934e-05	164	-7.44995e-05	284	4.60815e-05	404	0.00118	793.082	0.53453	793.082	0.4217	793.082	0.18232	793.082	0.11956
4.01	-1.05286e-06	104.01	0.000438538	204.01	-1.16272e-05	304.01	0.000481567	4.01	1.95923e-06	84.01	1.04523e-05	164.01	0.00018606			44.01	3.479e-05	164.01	-6.07666e-05	284.01	1.76086e-05	404.01	0.00115	793.564	0.53444	793.564	0.42134	793.564	0.18226	793.564	0.11961
4.02	1.37024e-06	104.02	0.000391235	204.02	3.10974e-05	304.02	0.000452576	4.02	-1.56555e-06	84.02	-1.00342e-05	164.02	0.000112207			44.02	8.54187e-05	164.02	-7.51099e-05	284.02	4.60815e-05	404.02	0.0011	794.046	0.53434	794.046	0.42097	794.046	0.18217	794.046	0.11967
4.03	-9.73511e-07	104.03	0.000438232	204.03	-1.17798e-05	304.03	0.000482178	4.03	1.98059e-06	84.03	1.04523e-05	164.03	0.000172632			44.03	3.49731e-05	164.03	-6.1377e-05	284.03	1.75476e-05	404.03	0.00108	794.528	0.53425	794.528	0.42059	794.528	0.18207	794.528	0.11973
4.04	1.28174e-06	104.04	0.000393066	204.04	3.49731e-05	304.04	0.000453186	4.04	-1.62354e-06	84.04	-1.00159e-05	164.04	9.96948e-05			44.04	8.54492e-05	164.04	-7.48047e-05	284.04	4.61426e-05	404.04	0.00104	795.01	0.53417	795.01	0.42023	795.01	0.18196	795.01	0.11975
4.05	-9.00269e-07	104.05	0.000437012	204.05	-1.0376e-05	304.05	0.000482483	4.05	2.0874e-06	84.05	1.0434e-05	164.05	0.000161035			44.05	3.49426e-05	164.05	-6.10718e-05	284.05	1.74561e-05	404.05	0.00105	795.493	0.53408	795.493	0.41987	795.493	0.18184	795.493	0.11974
4.06	1.17798e-06	104.06	0.000391846	204.06	3.2074e-05	304.06	0.000453491	4.06	-1.70288e-06	84.06	-1.00281e-05	164.06	9.20654e-05			44.06	8.52051e-05	164.06	-7.51099e-05	284.06	4.63562e-05	404.06	0.00102	795.975	0.53398	795.975	0.41952	795.975	0.18174	795.975	0.11969
4.07	-7.84302e-07	104.07	0.000437317	204.07	-9.0332e-06	304.07	0.000482788	4.07	2.11792e-06	84.07	1.04614e-05	164.07	0.000155237			44.07	3.48511e-05	164.07	-6.07666e-05	284.07	1.7395e-05	404.07	0.00101	796.457	0.53388	796.457	0.41917	796.457	0.18164	796.457	0.11962
4.08	1.08643e-06	104.08	0.000391541	204.08	3.25928e-05	304.08	0.000455322	4.08	-1.77612e-06	84.08	-1.00098e-05	164.08	8.16895e-05			44.08	8.48389e-05	164.08	-7.5415e-05	284.08	4.61731e-05	404.08	0.000974402	796.939	0.53378	796.939	0.41881	796.939	0.18156	796.939	0.11954
4.09	-6.74438e-07	104.09	0.000438538	204.09	-1.05591e-05	304.09	0.000483398	4.09	2.23694e-06	84.09	1.04919e-05	164.09	0.000146082			44.09	3.50952e-05	164.09	-6.1377e-05	284.09	1.74255e-05	404.09	0.000973486	797.421	0.5337	797.421	0.41846	797.421	0.1815	797.421	0.11946
4.1	1.01013e-06	104.1	0.000391541	204.1	3.31726e-05	304.1	0.000455322	4.1	-1.85242e-06	84.1	-1.00006e-05	164.1	8.29102e-05			44.1	8.46863e-05	164.1	-7.51099e-05	284.1	4.62341e-05	404.1	0.000946631	797.903	0.53364	797.903	0.41814	797.903	0.18147	797.903	0.1194
4.11	-6.10352e-07	104.11	0.000438538	204.11	-1.12e-05	304.11	0.000484009	4.11	2.32849e-06	84.11	1.04706e-05	164.11	0.000154016			44.11	3.50342e-05	164.11	-6.22925e-05	284.11	1.73645e-05	404.11	0.000947546	798.385	0.53361	798.385	0.41787	798.385	0.18147	798.385	0.11936
4.12	8.8501e-07	104.12	0.000392761	204.12	3.36304e-05	304.12	0.000456238	4.12	-1.90735e-06	84.12	-9.99451e-06	164.12	8.16895e-05			44.12	8.50525e-05	164.12	-7.5415e-05	284.12	4.62646e-05	404.12	0.000922217	798.867	0.5336	798.867	0.41766	798.867	0.1815	798.867	0.11933
4.13	-4.60815e-07	104.13	0.000437927	204.13	-1.06201e-05	304.13	0.000484314	4.13	2.40173e-06	84.13	1.04858e-05	164.13	0.000146997			44.13	3.50037e-05	164.13	-6.19873e-05	284.13	1.71204e-05	404.13	0.000926489	799.35	0.53362	799.35	0.4175	799.35	0.18154	799.35	0.1193
4.14	7.99561e-07	104.14	0.000392151	204.14	2.92358e-05	304.14	0.000456543	4.14	-2.005e-06	84.14	-9.96094e-06	164.14	7.65015e-05			44.14	8.48999e-05	164.14	-7.57202e-05	284.14	4.63257e-05	404.14	0.000906653	799.832	0.53367	799.832	0.41739	799.832	0.18158	799.832	0.11928
4.15	-3.8147e-07	104.15	0.000437012	204.15	-1.06201e-05	304.15	0.000484619	4.15	2.47803e-06	84.15	1.04797e-05	164.15	0.000140588			44.15	3.52478e-05	164.15	-6.25977e-05	284.15	1.72119e-05	404.15	0.000917029	800.314	0.53373	800.314	0.41733	800.314	0.18161	800.314	0.11925
4.16	7.23267e-07	104.16	0.000391235	204.16	3.09143e-05	304.16	0.000457764	4.16	-2.04468e-06	84.16	-1.00006e-05	164.16	7.10083e-05			44.16	8.46863e-05	164.16	-7.63306e-05	284.16	4.65088e-05	404.16	0.000879797	800.796	0.5338	800.796	0.4173	800.796	0.18163	800.796	0.11921
4.17	-3.14331e-07	104.17	0.000438232	204.17	-1.12e-05	304.17	0.000485229	4.17	2.57568e-06	84.17	1.04828e-05	164.17	0.000133569			44.17	3.50952e-05	164.17	-6.29028e-05	284.17	1.7334e-05	404.17	0.000891394	801.278	0.53387	801.278	0.41731	801.278	0.18163	801.278	0.11919
4.18	6.073e-07	104.18	0.00039032	204.18	3.07007e-05	304.18	0.000458069	4.18	-2.14844e-06	84.18	-1.00006e-05	164.18	6.30737e-05			44.18	8.45032e-05	164.18	-7.66357e-05	284.18	4.64172e-05	404.18	0.00086759	801.76	0.53395	801.76	0.41736	801.76	0.18162	801.76	0.11919
4.19	-1.89209e-07	104.19	0.000439758	204.19	-1.14746e-05	304.19	0.000484924	4.19	2.61841e-06	84.19	1.04889e-05	164.19	0.000130212			44.19	3.51257e-05	164.19	-6.3208e-05	284.19	1.74255e-05	404.19	0.000869421	802.242	0.53401	802.242	0.41744	802.242	0.1816	802.242	0.11922
4.2	5.0354e-07	104.2	0.000392761	204.2	3.04871e-05	304.2	0.000458069	4.2	-2.22168e-06	84.2	-9.98535e-06	164.2	6.12427e-05			44.2	8.44116e-05	164.2	-7.72461e-05	284.2	4.66614e-05	404.2	0.000848059	802.724	0.53404	802.724	0.41755	802.724	0.18157	802.724	0.11928
4.21	-6.10352e-08	104.21	0.00043457	204.21	-1.08337e-05	304.21	0.000485229	4.21	2.6886e-06	84.21	1.04736e-05	164.21	0.000126855			44.21	3.50037e-05	164.21	-6.35132e-05	284.21	1.72119e-05	404.21	0.000851416	803.206	0.53405	803.206	0.41768	803.206	0.18156	803.206	0.11936
4.22	4.15039e-07	104.22	0.000392761	204.22	3.08228e-05	304.22	0.000458679	4.22	-2.28882e-06	84.22	-9.9823e-06	164.22	6.06323e-05			44.22	8.43506e-05	164.22	-7.72461e-05	284.22	4.6814e-05	404.22	0.000833411	803.688	0.53403	803.688	0.41779	803.688	0.18154	803.688	0.11945
4.23	0	104.23	0.000438843	204.23	-1.17493e-05	304.23	0.000486145	4.23	2.74658e-06	84.23	1.04736e-05	164.23	0.000127161			44.23	3.50342e-05	164.23	-6.41235e-05	284.23	1.70898e-05	404.23	0.000839819	804.171	0.53399	804.171	0.4179	804.171	0.18153	804.171	0.11953
4.24	3.17383e-07	104.24	0.000390015	204.24	2.99988e-05	304.24	0.00045929	4.24	-2.35596e-06	84.24	-9.9823e-06	164.24	5.81909e-05			44.24	8.43811e-05	164.24	-7.75513e-05	284.24	4.67224e-05	404.24	0.000818762	804.653	0.53393	804.653	0.418	804.653	0.18151	804.653	0.11958
4.25	9.46045e-08	104.25	0.000439148	204.25	-1.26038e-05	304.25	0.000485535	4.25	2.81372e-06	84.25	1.04584e-05	164.25	0.000118005			44.25	3.479e-05	164.25	-6.44287e-05	284.25	1.71814e-05	404.25	0.000821204	805.135	0.53387	805.135	0.4181	805.135	0.18149	805.135	0.11961
4.26	2.53296e-07	104.26	0.00043396	204.26	2.92664e-05	304.26	0.00045929	4.26	-2.40784e-06	84.26	-1.00006e-05	164.26	4.72046e-05			44.26	8.43506e-05	164.26	-7.81616e-05	284.26	4.6814e-05	404.26	0.000798315	805.617	0.53382	805.617	0.41822	805.617	0.18146	805.617	0.1196
4.27	2.31934e-07	104.27	0.000490417	204.27	-1.25732e-05	304.27	0.00048584	4.27	2.86865e-06	84.27	1.04614e-05	164.27	0.000114038			44.27	3.51563e-05	164.27	-6.50391e-05	284.27	1.70288e-05	404.27	0.000810522	806.099	0.53377	806.099	0.41839	806.099	0.18144	806.099	0.11955
4.28	1.0376e-07	104.28	0.000431519	204.28	2.88391e-05	304.28	0.00046051	4.28	-2.49023e-06	84.28	-9.9823e-06	164.28	4.75098e-05			44.28	8.44116e-05	164.28	-7.84668e-05	284.28	4.6814e-05	404.28	0.000796179	806.581	0.53374	806.581	0.41862	806.581	0.18142	806.581	0.11948
4.29	3.11279e-07	104.29	0.000473633	204.29	-1.26343e-05	304.29	0.000486145	4.29	2.95105e-06	84.29	1.04767e-05	164.29	0.000115564			44.29	3.53394e-05	164.29	-6.50391e-05	284.29	1.70593e-05	404.29	0.000807166	807.063	0.53371	807.063	0.41891	807.063	0.1814	807.063	0.11939
4.3	-3.05176e-09	104.3	0.000422363	204.3	2.89001e-05	304.3	0.00046051	4.3	-2.58179e-06	84.3	-1.0022e-05	164.3	4.62891e-05			44.3	8.43506e-05	164.3	-7.84668e-05	284.3	4.6875e-05	404.3	0.000791602	807.545	0.53369	807.545	0.41925	807.545	0.1814	807.545	0.11928
4.31	3.90625e-07	104.31	0.000469055	204.31	-1.29395e-05	304.31	0.00048645	4.31	3.07617e-06	84.31	1.04645e-05	164.31	0.000114343			44.31	3.53088e-05	164.31	-6.56494e-05	284.31	1.70898e-05	404.31	0.000808691	808.028	0.53367	808.028	0.41963	808.028	0.1814	808.028	0.11917
4.32	-7.93457e-08	104.32	0.000417786	204.32	2.91138e-05	304.32	0.000460815	4.32	-2.64587e-06	84.32	-1.00098e-05	164.32	4.65942e-05			44.32	8.45032e-05	164.32	-7.81616e-05	284.32	4.6875e-05	404.32	0.000786719	808.51	0.53366	808.51	0.42004	808.51	0.18139	808.51	0.11907
4.33	5.15747e-07	104.33	0.000465698	204.33	-1.15356e-05	304.33	0.000487061	4.33	3.06396e-06	84.33	1.04553e-05	164.33	0.000112512			44.33	3.52173e-05	164.33	-6.56494e-05	284.33	1.69373e-05	404.33	0.000792517	808.992	0.53366	808.992	0.42046	808.992	0.18138	808.992	0.11899
4.34	-1.98364e-07	104.34	0.000414734	204.34	3.02124e-05	304.34	0.000461426	4.34	-2.63367e-06	84.34	-1.00128e-05	164.34	4.01855e-05			44.34	8.45032e-05	164.34	-7.90771e-05	284.34	4.69666e-05	404.34	0.000783057	809.474	0.53367	809.474	0.4209	809.474	0.18136	809.474	0.11894
4.35	6.04248e-07	104.35	0.000460815	204.35	-1.20544e-05	304.35	0.000487061	4.35	3.13416e-06	84.35	1.04492e-05	164.35	0.00010824			44.35	3.14026e-05	164.35	-6.53442e-05	284.35	1.69373e-05	404.35	0.000796179	809.956	0.53367	809.956	0.42133	809.956	0.18133	809.956	0.11892
4.36	-2.92969e-07	104.36	0.000415039	204.36	2.99072e-05	304.36	0.000462036	4.36	-2.70691e-06	84.36	-1.00403e-05	164.36	4.59839e-05			44.36	7.92542e-05	164.36	-7.8772e-05	284.36	4.70276e-05	404.36	0.000779089	810.438	0.53366	810.438	0.42175	810.438	0.1813	810.438	0.11893
4.37	7.35474e-07	104.37	0.000484619	204.37	-1.11694e-05	304.37	0.000487061	4.37	3.22571e-06	84.37	1.04523e-05	164.37	0.000110071			44.37	2.65503e-05	164.37	-6.56494e-05	284.37	1.67236e-05	404.37	0.000792212	810.92	0.53364	810.92	0.42213	810.92	0.18128	810.92	0.11896
4.38	-3.87573e-07	104.38	0.000424805	204.38	3.0365e-05	304.38	0.000462646	4.38	-2.771e-06	84.38	-1.00128e-05	164.38	6.06323e-05			44.38	7.45544e-05	164.38	-7.84668e-05	284.38	4.6875e-05	404.38	0.000774817	811.402	0.53359	811.402	0.42245	811.402	0.18127	811.402	0.11898
4.39	8.30078e-07	104.39	0.000470886	204.39	-1.08032e-05	304.39	0.000486755	4.39	3.26233e-06	84.39	1.04767e-05	164.39	0.000236719			44.39	2.63977e-05	164.39	-6.59546e-05	284.39	1.67236e-05	404.39	0.000784277	811.885	0.53354	811.885	0.42271	811.885	0.18127	811.885	0.11901
4.4	-4.76074e-07	104.4	0.000417175	204.4	3.01514e-05	304.4	0.000464172	4.4	-2.83813e-06	84.4	-1.00342e-05	164.4	7.03979e-05			44.4	7.62024e-05	164.4	-7.90771e-05	284.4	4.69666e-05	404.4	0.000770239	812.367	0.53348	812.367	0.42291	812.367	0.18127	812.367	0.11901
4.41	9.552e-07	104.41	0.000465393	204.41	-1.15051e-05	304.41	0.000488892	4.41	3.27454e-06	84.41	1.04919e-05	164.41	0.00035116			44.41	2.89612e-05	164.41	-6.56494e-05	284.41	1.67236e-05	404.41	0.000777563	812.849	0.53343	812.849	0.42305	812.849	0.18126	812.849	0.11901
4.42	-5.61523e-07	104.42	0.000413818	204.42	2.94189e-05	304.42	0.000464783	4.42	-2.89917e-06	84.42	-1.0025e-05	164.42	0.000310266			44.42	7.94983e-05	164.42	-7.90771e-05	284.42	4.70581e-05	404.42	0.000764136	813.331	0.53341	813.331	0.42313	813.331	0.18124	813.331	0.11899
4.43	1.09863e-06	104.43	0.000458069	204.43	-1.18713e-05	304.43	0.000488892	4.43	3.30811e-06	84.43	1.04553e-05	164.43	0.000457056			44.43	3.10059e-05	164.43	-6.62598e-05	284.43	1.65405e-05	404.43	0.000799536	813.813	0.53339	813.813	0.42317	813.813	0.18118	813.813	0.11897
4.44	-6.68335e-07	104.44	0.000403442	204.44	2.96021e-05	304.44	0.000465698	4.44	-2.94495e-06	84.44	-1.0022e-05	164.44	0.000415552			44.44	8.00171e-05	164.44	-7.90771e-05	284.44	4.71497e-05	404.44	0.000769324	814.295	0.53339	814.295	0.42315	814.295	0.1811	814.295	0.11895
4.45	1.16577e-06	104.45	0.000454712	204.45	-1.17798e-05	304.45	0.000488892	4.45	3.35693e-06	84.45	1.04248e-05	164.45	0.000600488			44.45	4.50439e-05	164.45	-6.59546e-05	284.45	1.66931e-05	404.45	0.000771765	814.777	0.53339	814.777	0.42305	814.777	0.181	814.777	0.11894
4.46	-7.72095e-07	104.46	0.000395813	204.46	2.96021e-05	304.46	0.000465698	4.46	-3.00598e-06	84.46	-1.00189e-05	164.46	0.00060354			44.46	0.00049469	164.46	-7.8772e-05	284.46	4.71497e-05	404.46	0.000753455	815.259	0.53337	815.259	0.42287	815.259	0.1809	815.259	0.11893
4.47	1.23596e-06	104.47	0.000449219	204.47	-1.16882e-05	304.47	0.000489502	4.47	3.41492e-06	84.47	1.04523e-05	164.47	0.000755518			44.47	0.00129	164.47	-6.62598e-05	284.47	1.67542e-05	404.47	0.000764136	815.741	0.53334	815.741	0.4226	815.741	0.18082	815.741	0.11893
4.48	-8.81958e-07	104.48	0.000396118	204.48	2.97546e-05	304.48	0.000466003	4.48	-2.99377e-06	84.48	-1.00189e-05	164.48	0.000650842			44.48	0.00223	164.48	-7.99927e-05	284.48	4.72107e-05	404.48	0.000745215	816.224	0.53331	816.224	0.42225	816.224	0.18077	816.224	0.11892
4.49	1.34888e-06	104.49	0.000442505	204.49	-1.15662e-05	304.49	0.000488892	4.49	3.44238e-06	84.49	1.04584e-05	164.49	0.000738733			44.49	0.00323	164.49	-6.71753e-05	284.49	1.66931e-05	404.49	0.000761694	816.706	0.53327	816.706	0.42182	816.706	0.18076	816.706	0.11891
4.5	-9.76563e-07	104.5	0.000392456	204.5	3.09753e-05	304.5	0.000466309	4.5	-3.07007e-06	84.5	-1.00159e-05	164.5	0.000805261			44.5	0.00437	164.5	-7.96875e-05	284.5	4.77295e-05	404.5	0.000742773	817.188	0.53324	817.188	0.42134	817.188	0.18079	817.188	0.1189
4.51	1.42822e-06	104.51	0.000444641	204.51	-4.79126e-06	304.51	0.000489807	4.51	3.52783e-06	84.51	1.04309e-05	164.51	0.00095144			44.51	0.00658	164.51	-6.71753e-05	284.51	1.70593e-05	404.51	0.000756201	817.67	0.53324	817.67	0.42081	817.67	0.18083	817.67	0.11888
4.52	-1.05286e-06	104.52	0.000393677	204.52	3.45154e-05	304.52	0.000467834	4.52	-3.125e-06	84.52	-1.00311e-05	164.52	0.000840662			44.52	0.0105	164.52	-7.96875e-05	284.52	4.80957e-05	404.52	0.000739111	818.152	0.53326	818.152	0.42025	818.152	0.18088	818.152	0.11887
4.53	1.51978e-06	104.53	0.000444946	204.53	-8.50525e-06	304.53	0.000491028	4.53	3.52478e-06	84.53	1.04553e-05	164.53	0.000838525			44.53	0.0155	164.53	-6.71753e-05	284.53	1.71204e-05	404.53	0.000765662	818.634	0.5333	818.634	0.41965	818.634	0.18093	818.634	0.11887
4.54	-1.15051e-06	104.54	0.000397339	204.54	3.26538e-05	304.54	0.000467834	4.54	-3.14636e-06	84.54	-1.00281e-05	164.54	0.000722559			44.54	0.01844	164.54	-7.99927e-05	284.54	4.84619e-05	404.54	0.000752539	819.116	0.53336	819.116	0.41902	819.116	0.18095	819.116	0.11888
4.55	1.61133e-06	104.55	0.000447693	204.55	-9.64355e-06	304.55	0.000489807	4.55	3.46069e-06	84.55	1.04523e-05	164.55	0.000751855			44.55	0.01951	164.55	-6.77856e-05	284.55	1.74561e-05	404.55	0.000755591	819.598	0.53343	819.598	0.41836	819.598	0.18096	819.598	0.1189
4.56	-1.20544e-06	104.56	0.000396729	204.56	3.2135e-05	304.56	0.000467529	4.56	-3.16772e-06	84.56	-1.00189e-05	164.56	0.000640161			44.56	0.02084	164.56	-7.99927e-05	284.56	4.88281e-05	404.56	0.000741248	820.081	0.5335	820.081	0.41769	820.081	0.18096	820.081	0.11893
4.57	1.69373e-06	104.57	0.000447693	204.57	-9.30786e-06	304.57	0.000490112	4.57	3.50952e-06	84.57	1.04584e-05	164.57	0.000746973			44.57	0.02442	164.57	-6.74805e-05	284.57	1.78833e-05	404.57	0.000752539	820.563	0.53358	820.563	0.41701	820.563	0.18094	820.563	0.11898
4.58	-1.3092e-06	104.58	0.000394897	204.58	3.19824e-05	304.58	0.00046875	4.58	-3.2196e-06	84.58	-9.99756e-06	164.58	0.000679224			44.58	0.0292	164.58	-8.0603e-05	284.58	4.96521e-05	404.58	0.000735144	821.045	0.53366	821.045	0.41634	821.045	0.18093	821.045	0.11904
4.59	1.8158e-06	104.59	0.000445557	204.59	-1.00098e-05	304.59	0.000489807	4.59	3.5675e-06	84.59	1.04706e-05	164.59	0.000797937			44.59	0.03033	164.59	-6.80908e-05	284.59	2.09656e-05	404.59	0.000764136	821.527	0.53377	821.527	0.41569	821.527	0.18092	821.527	0.11912
4.6	-1.44958e-06	104.6	0.000393066	204.6	3.22266e-05	304.6	0.00046875	4.6	-3.28369e-06	84.6	-1.00067e-05	164.6	0.000726221			44.6	0.03219	164.6	-8.0603e-05	284.6	5.98755e-05	404.6	0.000777869	822.009	0.53389	822.009	0.41505	822.009	0.18092	822.009	0.11921
4.61	1.94092e-06	104.61	0.000445251	204.61	-9.85718e-06	304.61	0.000490723	4.61	3.58887e-06	84.61	1.04706e-05	164.61	0.000781763			44.61	0.03398	164.61	-6.80908e-05	284.61	3.48206e-05	404.61	0.000762915	822.491	0.53403	822.491	0.41441	822.491	0.18093	822.491	0.1193
4.62	-1.51062e-06	104.62	0.000392456	204.62	3.20129e-05	304.62	0.00046875	4.62	-3.30811e-06	84.62	-1.00098e-05	164.62	0.00091665			44.62	0.03919	164.62	-8.09082e-05	284.62	9.00879e-05	404.62	0.000740637	822.973	0.5342	822.973	0.41377	822.973	0.18096	822.973	0.11941
4.63	1.98669e-06	104.63	0.000445557	204.63	-9.06372e-06	304.63	0.000491028	4.63	3.54309e-06	84.63	1.04645e-05	164.63	0.00136			44.63	0.04144	164.63	-6.8396e-05	284.63	7.25708e-05	404.63	0.000746741	823.455	0.53439	823.455	0.41312	823.455	0.181	823.455	0.11951
4.64	-1.58691e-06	104.64	0.000392456	204.64	3.14941e-05	304.64	0.000469971	4.64	-3.31726e-06	84.64	-9.99451e-06	164.64	0.00122			44.64	0.04358	164.64	-8.12134e-05	284.64	0.000115845	404.64	0.000727209	823.937	0.53459	823.937	0.41247	823.937	0.18106	823.937	0.11961
4.65	2.08435e-06	104.65	0.000444946	204.65	-1.00708e-05	304.65	0.000491028	4.65	3.62854e-06	84.65	1.04431e-05	164.65	0.00123			44.65	0.04478	164.65	-6.87012e-05	284.65	9.87549e-05	404.65	0.000734534	824.42	0.53479	824.42	0.41185	824.42	0.18114	824.42	0.11972
4.66	-1.69983e-06	104.66	0.000395203	204.66	3.19214e-05	304.66	0.000470581	4.66	-3.29895e-06	84.66	-1.00128e-05	164.66	0.00169			44.66	0.0472	164.66	-8.12134e-05	284.66	0.000145508	404.66	0.000729041	824.902	0.53496	824.902	0.41127	824.902	0.18122	824.902	0.11982
4.67	2.20337e-06	104.67	0.000446167	204.67	-9.42993e-06	304.67	0.000491638	4.67	3.66211e-06	84.67	1.04401e-05	164.67	0.00178			44.67	0.05243	164.67	-6.90063e-05	284.67	0.000118713	404.67	0.000752539	825.384	0.53511	825.384	0.41074	825.384	0.18131	825.384	0.11991
4.68	-1.77307e-06	104.68	0.000392761	204.68	3.2135e-05	304.68	0.000471497	4.68	-3.35388e-06	84.68	-1.00098e-05	164.68	0.00209			44.68	0.06204	164.68	-8.12134e-05	284.68	0.000165344	404.68	0.000727515	825.866	0.53522	825.866	0.41026	825.866	0.1814	825.866	0.12
4.69	2.29492e-06	104.69	0.000446167	204.69	-8.88062e-06	304.69	0.000491333	4.69	3.69263e-06	84.69	1.04797e-05	164.69	0.00245			44.69	0.07751	164.69	-6.90063e-05	284.69	0.000149323	404.69	0.000719275	826.348	0.53529	826.348	0.40982	826.348	0.18148	826.348	0.12009
4.7	-1.89514e-06	104.7	0.000394592	204.7	3.26843e-05	304.7	0.000471802	4.7	-3.36914e-06	84.7	-1.00128e-05	164.7	0.00247			44.7	0.10886	164.7	-8.12134e-05	284.7	0.000225983	404.7	0.000700354	826.83	0.53534	826.83	0.40941	826.83	0.18155	826.83	0.12017
4.71	2.36206e-06	104.71	0.000446472	204.71	-8.3313e-06	304.71	0.000492249	4.71	3.72925e-06	84.71	1.04523e-05	164.71	0.0026			44.71	0.13675	164.71	-6.93115e-05	284.71	0.000301392	404.71	0.000708289	827.312	0.53538	827.312	0.40902	827.312	0.18161	827.312	0.12024
4.72	-1.95007e-06	104.72	0.000393982	204.72	3.28674e-05	304.72	0.000473328	4.72	-3.36304e-06	84.72	-1.00159e-05	164.72	0.00299			44.72	0.1763	164.72	-8.15186e-05	284.72	0.000492859	404.72	0.000698218	827.794	0.53541	827.794	0.40864	827.794	0.18166	827.794	0.1203
4.73	2.47498e-06	104.73	0.000448303	204.73	-9.21631e-06	304.73	0.000492554	4.73	3.76282e-06	84.73	1.04309e-05	164.73	0.00314			44.73	0.21841	164.73	-6.93115e-05	284.73	0.000577393	404.73	0.00071012	828.277	0.53544	828.277	0.40827	828.277	0.1817	828.277	0.12034
4.74	-2.05994e-06	104.74	0.000393677	204.74	3.23486e-05	304.74	0.000473022	4.74	-3.40576e-06	84.74	-9.9884e-06	164.74	0.00339			44.74	0.27078	164.74	-8.15186e-05	284.74	0.000765381	404.74	0.000696082	828.759	0.53547	828.759	0.40792	828.759	0.18172	828.759	0.12037
4.75	2.54211e-06	104.75	0.000446472	204.75	-9.3689e-06	304.75	0.000493164	4.75	3.78418e-06	84.75	1.0434e-05	164.75	0.00405			44.75	0.33359	164.75	-6.96167e-05	284.75	0.000985413	404.75	0.000706152	829.241	0.53547	829.241	0.40758	829.241	0.18171	829.241	0.12037
4.76	-2.15454e-06	104.76	0.000394897	204.76	3.1311e-05	304.76	0.000473938	4.76	-3.40576e-06	84.76	-1.00128e-05	164.76	0.00576			44.76	0.41992	164.76	-8.15186e-05	284.76	0.00153	404.76	0.000693335	829.723	0.53545	829.723	0.40722	829.723	0.18166	829.723	0.12035
4.77	2.61536e-06	104.77	0.000465698	204.77	-1.01929e-05	304.77	0.000493469	4.77	3.83606e-06	84.77	1.04523e-05	164.77	0.009			44.77	0.53253	164.77	-6.96167e-05	284.77	0.00218	404.77	0.000706458	830.205	0.53539	830.205	0.40685	830.205	0.18157	830.205	0.12032
4.78	-2.25525e-06	104.78	0.000415039	204.78	3.13721e-05	304.78	0.000473633	4.78	-3.43933e-06	84.78	-9.99451e-06	164.78	0.01212			44.78	0.67261	164.78	-8.21289e-05	284.78	0.00295	404.78	0.000708594	830.687	0.5353	830.687	0.40643	830.687	0.18144	830.687	0.12028
4.79	2.76489e-06	104.79	0.000467224	204.79	-9.552e-06	304.79	0.000492249	4.79	3.87268e-06	84.79	1.04523e-05	164.79	0.01624			44.79	0.8255	164.79	-6.96167e-05	284.79	0.00363	404.79	0.000713782	831.169	0.53517	831.169	0.40596	831.169	0.18128	831.169	0.12023
4.8	-2.35901e-06	104.8	0.000411377	204.8	3.11584e-05	304.8	0.000474854	4.8	-3.50952e-06	84.8	-9.99451e-06	164.8	0.02036			44.8	0.98267	164.8	-8.21289e-05	284.8	0.00448	404.8	0.000689978	831.651	0.53504	831.651	0.40545	831.651	0.18111	831.651	0.12017
4.81	2.84119e-06	104.81	0.00046814	204.81	-1.01013e-05	304.81	0.000493164	4.81	3.91846e-06	84.81	1.0437e-05	164.81	0.02664			44.81	1.06018	164.81	-7.02271e-05	284.81	0.0052	404.81	0.000703711	832.133	0.53491	832.133	0.4049	832.133	0.18095	832.133	0.12009
4.82	-2.43225e-06	104.82	0.000411072	204.82	3.10669e-05	304.82	0.000475159	4.82	-3.52783e-06	84.82	-9.99451e-06	164.82	0.03228			44.82	1.06628	164.82	-8.21289e-05	284.82	0.00591	404.82	0.00069303	832.615	0.53478	832.615	0.40432	832.615	0.1808	832.615	0.12
4.83	2.86865e-06	104.83	0.000465698	204.83	-9.67407e-06	304.83	0.000493774	4.83	3.89404e-06	84.83	1.04462e-05	164.83	0.03771			44.83	1.00555	164.83	-7.05322e-05	284.83	0.00667	404.83	0.000705542	833.098	0.53465	833.098	0.40372	833.098	0.18067	833.098	0.11988
4.84	-2.5116e-06	104.84	0.000411987	204.84	3.13416e-05	304.84	0.000475159	4.84	-3.58276e-06	84.84	-9.99756e-06	164.84	0.0467			44.84	0.90759	164.84	-8.24341e-05	284.84	0.00746	404.84	0.000689063	833.58	0.53452	833.58	0.4031	833.58	0.18054	833.58	0.11973
4.85	2.98462e-06	104.85	0.000466309	204.85	-9.8877e-06	304.85	0.000493164	4.85	3.93677e-06	84.85	1.04279e-05	164.85	0.05595			44.85	0.82001	164.85	-7.08374e-05	284.85	0.00849	404.85	0.000712866	834.062	0.53437	834.062	0.40243	834.062	0.18041	834.062	0.11954
4.86	-2.6062e-06	104.86	0.000411987	204.86	3.21045e-05	304.86	0.000476074	4.86	-3.61938e-06	84.86	-1.0022e-05	164.86	0.07145			44.86	0.74524	164.86	-8.24341e-05	284.86	0.00972	404.86	0.000709509	834.544	0.5342	834.544	0.40171	834.544	0.18027	834.544	0.11933
4.87	3.07922e-06	104.87	0.000465698	204.87	-8.78906e-06	304.87	0.000493469	4.87	3.97644e-06	84.87	1.04248e-05	164.87	0.10383			44.87	0.68542	164.87	-7.05322e-05	284.87	0.01104	404.87	0.000708899	835.026	0.53399	835.026	0.40095	835.026	0.18011	835.026	0.1191
4.88	-2.71301e-06	104.88	0.000411377	204.88	3.21045e-05	304.88	0.00047699	4.88	-3.65295e-06	84.88	-1.00098e-05	164.88	0.15306			44.88	0.63599	164.88	-8.27393e-05	284.88	0.013	404.88	0.000695776	835.508	0.53376	835.508	0.40016	835.508	0.17993	835.508	0.11886
4.89	3.15247e-06	104.89	0.000464172	204.89	-9.52148e-06	304.89	0.000493469	4.89	4.01306e-06	84.89	1.04401e-05	164.89	0.21836			44.89	0.5957	164.89	-7.11426e-05	284.89	0.01562	404.89	0.000706152	835.99	0.53351	835.99	0.39936	835.99	0.17974	835.99	0.11862
4.9	-2.80762e-06	104.9	0.00040863	204.9	3.22266e-05	304.9	0.00047699	4.9	-3.7384e-06	84.9	-1.00098e-05	164.9	0.30925			44.9	0.56183	164.9	-8.27393e-05	284.9	0.01887	404.9	0.000688452	836.472	0.53324	836.472	0.39859	836.472	0.17954	836.472	0.11838
4.91	3.2074e-06	104.91	0.000466919	204.91	-9.0332e-06	304.91	0.000493469	4.91	4.08936e-06	84.91	1.04431e-05	164.91	0.44072			44.91	0.53223	164.91	-7.11426e-05	284.91	0.02276	404.91	0.000703711	836.955	0.53297	836.955	0.39786	836.955	0.17933	836.955	0.11817
4.92	-2.84729e-06	104.92	0.000409851	204.92	3.23792e-05	304.92	0.000477905	4.92	-3.78723e-06	84.92	-9.9823e-06	164.92	0.63053			44.92	0.50812	164.92	-8.33496e-05	284.92	0.02759	404.92	0.000716833	837.437	0.53269	837.437	0.39718	837.437	0.17911	837.437	0.11797
4.93	3.31726e-06	104.93	0.000466309	204.93	-8.78906e-06	304.93	0.000493774	4.93	4.15039e-06	84.93	1.04706e-05	164.93	0.8643			44.93	0.48615	164.93	-7.17529e-05	284.93	0.03215	404.93	0.000734839	837.919	0.53239	837.919	0.39653	837.919	0.17888	837.919	0.11779
4.94	-2.93884e-06	104.94	0.000411072	204.94	3.2074e-05	304.94	0.0004776	4.94	-3.85742e-06	84.94	-9.97314e-06	164.94	1.14628			44.94	0.46677	164.94	-8.36548e-05	284.94	0.03513	404.94	0.000725073	838.401	0.53209	838.401	0.39591	838.401	0.17865	838.401	0.11762
4.95	3.3783e-06	104.95	0.000466309	204.95	-8.91113e-06	304.95	0.000493774	4.95	4.14429e-06	84.95	1.04706e-05	164.95	1.46489			44.95	0.44943	164.95	-7.20581e-05	284.95	0.03493	404.95	0.000734229	838.883	0.53179	838.883	0.39531	838.883	0.17842	838.883	0.11747
4.96	-3.02429e-06	104.96	0.000411682	204.96	3.2959e-05	304.96	0.00047821	4.96	-3.90015e-06	84.96	-9.99146e-06	164.96	1.80668			44.96	0.43417	164.96	-8.396e-05	284.96	0.03342	404.96	0.00071958	839.365	0.5315	839.365	0.39474	839.365	0.17821	839.365	0.11732
4.97	3.46069e-06	104.97	0.000466614	204.97	-8.75854e-06	304.97	0.000493774	4.97	4.22974e-06	84.97	1.04614e-05	164.97	2.16221			44.97	0.42004	164.97	-7.20581e-05	284.97	0.03152	404.97	0.000734839	839.847	0.53123	839.847	0.39421	839.847	0.17801	839.847	0.11718
4.98	-3.08838e-06	104.98	0.000411377	204.98	3.23486e-05	304.98	0.000479126	4.98	-3.94592e-06	84.98	-9.9884e-06	164.98	2.51286			44.98	0.40762	164.98	-8.36548e-05	284.98	0.02978	404.98	0.000715002	840.329	0.53099	840.329	0.39373	840.329	0.17785	840.329	0.11704
4.99	3.54614e-06	104.99	0.000466614	204.99	-9.61304e-06	304.99	0.000494385	4.99	4.29077e-06	84.99	1.04645e-05	164.99	2.84825			44.99	0.39581	164.99	-7.17529e-05	284.99	0.02838	404.99	0.000748572	840.812	0.53079	840.812	0.39331	840.812	0.17771	840.812	0.1169
5	-3.17993e-06	105	0.000410767	205	3.19519e-05	305	0.000479431	5	-4.01611e-06	85	-9.99451e-06	165	3.17417			45	0.38547	165	-8.45703e-05	285	0.0272	405	0.000743079	841.294	0.53062	841.294	0.39295	841.294	0.17759	841.294	0.11677
5.01	3.61328e-06	105.01	0.00046814	205.01	-8.91113e-06	305.01	0.00049469	5.01	4.36401e-06	85.01	1.04584e-05	165.01	3.35453			45.01	0.37537	165.01	-7.29736e-05	285.01	0.0261	405.01	0.000765662	841.776	0.53047	841.776	0.39262	841.776	0.17749	841.776	0.11666
5.02	-3.22571e-06	105.02	0.000407715	205.02	3.26233e-05	305.02	0.000480042	5.02	-4.05884e-06	85.02	-1.00006e-05	165.02	3.35911			45.02	0.36664	165.02	-8.36548e-05	285.02	0.02536	405.02	0.000742163	842.258	0.53034	842.258	0.39233	842.258	0.1774	842.258	0.11656
5.03	3.67737e-06	105.03	0.00046875	205.03	-8.72803e-06	305.03	0.000494385	5.03	4.38538e-06	85.03	1.04523e-05	165.03	3.13511			45.03	0.3584	165.03	-7.29736e-05	285.03	0.02446	405.03	0.000761084	842.74	0.53022	842.74	0.39206	842.74	0.17731	842.74	0.11648
5.04	-3.29895e-06	105.04	0.000409851	205.04	3.33252e-05	305.04	0.000480347	5.04	-4.09851e-06	85.04	-9.96704e-06	165.04	2.75578			45.04	0.3511	165.04	-8.45703e-05	285.04	0.02383	405.04	0.000740027	843.222	0.5301	843.222	0.3918	843.222	0.17723	843.222	0.11642
5.05	3.76282e-06	105.05	0.000466614	205.05	-8.02612e-06	305.05	0.000494385	5.05	4.4342e-06	85.05	1.04492e-05	165.05	2.35752			45.05	0.34384	165.05	-7.32788e-05	285.05	0.02319	405.05	0.000746436	843.704	0.53	843.704	0.39159	843.704	0.17715	843.704	0.11637
5.06	-3.3844e-06	105.06	0.000411377	205.06	3.27454e-05	305.06	0.000480957	5.06	-4.18091e-06	85.06	-9.96704e-06	165.06	2.01451			45.06	0.33746	165.06	-8.48755e-05	285.06	0.0226	405.06	0.000731177	844.186	0.52991	844.186	0.39143	844.186	0.17708	844.186	0.11633
5.07	3.8269e-06	105.07	0.00046936	205.07	-9.00269e-06	305.07	0.000494995	5.07	4.51965e-06	85.07	1.04431e-05	165.07	1.74076			45.07	0.33124	165.07	-7.32788e-05	285.07	0.02205	405.07	0.00073728	844.668	0.52984	844.668	0.39135	844.668	0.17702	844.668	0.11629
5.08	-3.43628e-06	105.08	0.000412292	205.08	3.17383e-05	305.08	0.000481873	5.08	-4.26331e-06	85.08	-9.97009e-06	165.08	1.5247			45.08	0.3255	165.08	-8.42651e-05	285.08	0.02163	405.08	0.000721106	845.151	0.5298	845.151	0.39136	845.151	0.17698	845.151	0.11624
5.09	3.89709e-06	105.09	0.00046814	205.09	-8.72803e-06	305.09	0.0004953	5.09	4.49829e-06	85.09	1.04645e-05	165.09	1.35319			45.09	0.31976	165.09	-7.32788e-05	285.09	0.02114	405.09	0.000732703	845.633	0.52978	845.633	0.39143	845.633	0.17696	845.633	0.11619
5.1	-3.51257e-06	105.1	0.000410156	205.1	3.21655e-05	305.1	0.000482483	5.1	-4.35181e-06	85.1	-9.9762e-06	165.1	1.21312			45.1	0.314	165.1	-8.48755e-05	285.1	0.02083	405.1	0.000720801	846.115	0.5298	846.115	0.39157	846.115	0.17696	846.115	0.11614
5.11	3.9978e-06	105.11	0.000469055	205.11	-9.24683e-06	305.11	0.000496216	5.11	4.61121e-06	85.11	1.04462e-05	165.11	1.10081			45.11	0.302	165.11	-7.32788e-05	285.11	0.02034	405.11	0.000731482	846.597	0.52983	846.597	0.39176	846.597	0.17697	846.597	0.1161
5.12	-3.59802e-06	105.12	0.00040802	205.12	3.17078e-05	305.12	0.000483398	5.12	-4.40369e-06	85.12	-9.97314e-06	165.12	1.00773			45.12	0.27692	165.12	-8.45703e-05	285.12	0.02007	405.12	0.000712866	847.079	0.52989	847.079	0.39197	847.079	0.177	847.079	0.11607
5.13	4.06494e-06	105.13	0.000463257	205.13	-9.70459e-06	305.13	0.000495911	5.13	4.70581e-06	85.13	1.04462e-05	165.13	0.93083			45.13	0.23981	165.13	-7.3584e-05	285.13	0.01965	405.13	0.00072782	847.561	0.52995	847.561	0.3922	847.561	0.17705	847.561	0.11606
5.14	-3.67126e-06	105.14	0.000394592	205.14	3.06091e-05	305.14	0.000484009	5.14	-4.46472e-06	85.14	-9.97314e-06	165.14	0.86369			45.14	0.19623	165.14	-8.45703e-05	285.14	0.01946	405.14	0.000715002	848.043	0.53002	848.043	0.39244	848.043	0.17712	848.043	0.11607
5.15	4.13208e-06	105.15	0.000456238	205.15	-1.08948e-05	305.15	0.000496216	5.15	4.76379e-06	85.15	1.04279e-05	165.15	0.80845			45.15	0.15298	165.15	-7.29736e-05	285.15	0.01908	405.15	0.000751929	848.525	0.53007	848.525	0.39269	848.525	0.1772	848.525	0.11609
5.16	-3.69263e-06	105.16	0.000398254	205.16	3.09448e-05	305.16	0.000484924	5.16	-4.49524e-06	85.16	-1.00037e-05	165.16	0.75993			45.16	0.11618	165.16	-8.42651e-05	285.16	0.01892	405.16	0.00072019	849.008	0.5301	849.008	0.39291	849.008	0.17729	849.008	0.11613
5.17	4.18396e-06	105.17	0.000457153	205.17	-1.00708e-05	305.17	0.000496826	5.17	4.80652e-06	85.17	1.04492e-05	165.17	0.71965			45.17	0.08795	165.17	-7.29736e-05	285.17	0.01861	405.17	0.000729956	849.49	0.53012	849.49	0.39312	849.49	0.17739	849.49	0.11617
5.18	-3.78418e-06	105.18	0.000397644	205.18	3.14941e-05	305.18	0.000486145	5.18	-4.60815e-06	85.18	-9.98535e-06	165.18	0.68516			45.18	0.06607	165.18	-8.396e-05	285.18	0.01842	405.18	0.000713477	849.972	0.53012	849.972	0.39328	849.972	0.17748	849.972	0.11622
5.19	4.28467e-06	105.19	0.000455017	205.19	-9.85718e-06	305.19	0.000496521	5.19	4.87671e-06	85.19	1.04218e-05	165.19	0.65281			45.19	0.05008	165.19	-7.29736e-05	285.19	0.01805	405.19	0.000729651	850.454	0.53011	850.454	0.39339	850.454	0.17757	850.454	0.11627
5.2	-3.87268e-06	105.2	0.000397949	205.2	3.11584e-05	305.2	0.000484924	5.2	-4.68445e-06	85.2	-9.9762e-06	165.2	0.62321			45.2	0.03789	165.2	-8.396e-05	285.2	0.01702	405.2	0.000715918	850.936	0.53011	850.936	0.39346	850.936	0.17764	850.936	0.11632
5.21	4.30908e-06	105.21	0.000456543	205.21	-1.01929e-05	305.21	0.000495911	5.21	4.96216e-06	85.21	1.0437e-05	165.21	0.5988			45.21	0.02937	165.21	-7.3584e-05	285.21	0.0152	405.21	0.000718665	851.418	0.53011	851.418	0.39349	851.418	0.17769	851.418	0.11636
5.22	-3.91235e-06	105.22	0.000396729	205.22	3.07922e-05	305.22	0.00048645	5.22	-4.74854e-06	85.22	-9.9762e-06	165.22	0.57591			45.22	0.02204	165.22	-8.48755e-05	285.22	0.01319	405.22	0.000703711	851.9	0.53012	851.9	0.3935	851.9	0.17772	851.9	0.11638
5.23	4.37012e-06	105.23	0.000457153	205.23	-1.08032e-05	305.23	0.000496826	5.23	5.01099e-06	85.23	1.04431e-05	165.23	0.55424			45.23	0.01855	165.23	-7.48047e-05	285.23	0.01102	405.23	0.000714697	852.382	0.53013	852.382	0.39348	852.382	0.1777	852.382	0.11638
5.24	-3.97949e-06	105.24	0.000395203	205.24	3.10364e-05	305.24	0.00048645	5.24	-4.80957e-06	85.24	-9.97925e-06	165.24	0.52555			45.24	0.0151	165.24	-8.54858e-05	285.24	0.00942	405.24	0.000705237	852.864	0.53013	852.864	0.39344	852.864	0.17765	852.864	0.11634
5.25	4.43115e-06	105.25	0.000457153	205.25	-9.39941e-06	305.25	0.0004953	5.25	5.07812e-06	85.25	1.0437e-05	165.25	0.48191			45.25	0.01263	165.25	-7.51099e-05	285.25	0.00791	405.25	0.000715308	853.347	0.53012	853.347	0.39336	853.347	0.17757	853.347	0.11627
5.26	-4.06189e-06	105.26	0.000398254	205.26	3.09143e-05	305.26	0.000484924	5.26	-4.80347e-06	85.26	-9.99146e-06	165.26	0.43168			45.26	0.01102	165.26	-8.64014e-05	285.26	0.00677	405.26	0.000694861	853.829	0.53008	853.829	0.39322	853.829	0.17746	853.829	0.11616
5.27	4.5105e-06	105.27	0.000458679	205.27	-9.58252e-06	305.27	0.00049469	5.27	5.2002e-06	85.27	1.04248e-05	165.27	0.36598			45.27	0.0097	165.27	-7.5415e-05	285.27	0.00576	405.27	0.000704626	854.311	0.53001	854.311	0.39303	854.311	0.17734	854.311	0.11603
5.28	-4.10156e-06	105.28	0.000396423	205.28	3.10059e-05	305.28	0.000485535	5.28	-4.92249e-06	85.28	-9.99146e-06	165.28	0.29515			45.28	0.00886	165.28	-8.60962e-05	285.28	0.00512	405.28	0.000687842	854.793	0.52991	854.793	0.39278	854.793	0.17722	854.793	0.11589
5.29	4.57153e-06	105.29	0.000456848	205.29	-1.01318e-05	305.29	0.00049469	5.29	5.24292e-06	85.29	1.04248e-05	165.29	0.23506			45.29	0.00828	165.29	-7.51099e-05	285.29	0.00446	405.29	0.00070188	855.275	0.52979	855.275	0.39248	855.275	0.1771	855.275	0.11574
5.3	-4.17786e-06	105.3	0.00039856	205.3	3.21045e-05	305.3	0.000486755	5.3	-5.00488e-06	85.3	-1.00159e-05	165.3	0.18525			45.3	0.00763	165.3	-8.60962e-05	285.3	0.00395	405.3	0.000686926	855.757	0.52966	855.757	0.39217	855.757	0.17699	855.757	0.11559
5.31	4.62952e-06	105.31	0.000460205	205.31	-9.21631e-06	305.31	0.0004953	5.31	5.31921e-06	85.31	1.04309e-05	165.31	0.14192			45.31	0.00663	165.31	-7.51099e-05	285.31	0.00344	405.31	0.000703406	856.239	0.52952	856.239	0.39185	856.239	0.17688	856.239	0.11545
5.32	-4.245e-06	105.32	0.000396423	205.32	3.13721e-05	305.32	0.000487366	5.32	-5.02625e-06	85.32	-1.00281e-05	165.32	0.10463			45.32	0.00559	165.32	-8.5791e-05	285.32	0.00305	405.32	0.000689063	856.721	0.52936	856.721	0.39153	856.721	0.17679	856.721	0.11531
5.33	4.70581e-06	105.33	0.0004599	205.33	-1.01746e-05	305.33	0.000497131	5.33	5.43823e-06	85.33	1.04126e-05	165.33	0.07676			45.33	0.00506	165.33	-7.51099e-05	285.33	0.0026	405.33	0.000702795	857.203	0.5292	857.203	0.39122	857.203	0.17669	857.203	0.11518
5.34	-4.26331e-06	105.34	0.000397644	205.34	3.1311e-05	305.34	0.000487976	5.34	-5.08728e-06	85.34	-9.99756e-06	165.34	0.05384			45.34	0.00439	165.34	-8.64014e-05	285.34	0.00228	405.34	0.000686621	857.686	0.52904	857.686	0.39092	857.686	0.1766	857.686	0.11506
5.35	4.73022e-06	105.35	0.000458374	205.35	-1.02539e-05	305.35	0.000497131	5.35	5.45959e-06	85.35	1.0434e-05	165.35	0.03815			45.35	0.00364	165.35	-7.5415e-05	285.35	0.00188	405.35	0.000689673	858.168	0.52888	858.168	0.39063	858.168	0.17651	858.168	0.11496
5.36	-4.32434e-06	105.36	0.000397644	205.36	3.08533e-05	305.36	0.000488586	5.36	-5.16357e-06	85.36	-9.9762e-06	165.36	0.02584			45.36	0.003	165.36	-8.60962e-05	285.36	0.00149	405.36	0.000674719	858.65	0.52871	858.65	0.39036	858.65	0.17643	858.65	0.11486
5.37	4.78821e-06	105.37	0.00046051	205.37	-1.02234e-05	305.37	0.000496216	5.37	5.58472e-06	85.37	1.04553e-05	165.37	0.01667			45.37	0.00244	165.37	-7.5415e-05	285.37	0.00102	405.37	0.000687537	859.132	0.52855	859.132	0.3901	859.132	0.17636	859.132	0.11478
5.38	-4.40063e-06	105.38	0.000396423	205.38	3.11584e-05	305.38	0.000488892	5.38	-5.19714e-06	85.38	-9.99451e-06	165.38	0.0093			45.38	0.00204	165.38	-8.64014e-05	285.38	0.000744324	405.38	0.00067533	859.614	0.52838	859.614	0.38986	859.614	0.1763	859.614	0.11471
5.39	4.87366e-06	105.39	0.000463562	205.39	-1.00708e-05	305.39	0.000496521	5.39	5.62439e-06	85.39	1.04614e-05	165.39	0.0067			45.39	0.00156	165.39	-7.5415e-05	285.39	0.000450745	405.39	0.000685706	860.096	0.52822	860.096	0.38964	860.096	0.17626	860.096	0.11463
5.4	-4.46167e-06	105.4	0.000397339	205.4	3.24707e-05	305.4	0.000488586	5.4	-5.2948e-06	85.4	-9.99756e-06	165.4	0.00361			45.4	0.0012	165.4	-8.64014e-05	285.4	0.00035318	405.4	0.000682349	860.578	0.52805	860.578	0.38944	860.578	0.17621	860.578	0.11455
5.41	4.92554e-06	105.41	0.000484009	205.41	-8.97217e-06	305.41	0.000496216	5.41	5.63354e-06	85.41	1.0434e-05	165.41	0.00271			45.41	0.000818176	165.41	-7.60254e-05	285.41	0.000201111	405.41	0.000692419	861.06	0.52787	861.06	0.38924	861.06	0.17617	861.06	0.11446
5.42	-4.5166e-06	105.42	0.000405273	205.42	3.27759e-05	305.42	0.000489502	5.42	-5.36804e-06	85.42	-1.00189e-05	165.42	0.00181			45.42	0.000692139	165.42	-8.64014e-05	285.42	0.000174408	405.42	0.000670752	861.543	0.5277	861.543	0.38903	861.543	0.17612	861.543	0.11437
5.43	4.98962e-06	105.43	0.000468445	205.43	-8.48389e-06	305.43	0.000496826	5.43	5.70984e-06	85.43	1.04156e-05	165.43	0.002			45.43	0.000513306	165.43	-7.60254e-05	285.43	9.31702e-05	405.43	0.000686316	862.025	0.52754	862.025	0.38882	862.025	0.17606	862.025	0.11428
5.44	-4.58374e-06	105.44	0.000403137	205.44	3.23181e-05	305.44	0.000490723	5.44	-5.44434e-06	85.44	-1.00006e-05	165.44	0.00163			45.44	0.000428162	165.44	-8.67065e-05	285.44	0.000107727	405.44	0.000671362	862.507	0.5274	862.507	0.38862	862.507	0.176	862.507	0.1142
5.45	5.04761e-06	105.45	0.000468445	205.45	-9.3689e-06	305.45	0.000496826	5.45	5.7251e-06	85.45	1.04004e-05	165.45	0.00102			45.45	0.000217957	165.45	-7.63306e-05	285.45	6.40564e-05	405.45	0.000687842	862.989	0.5273	862.989	0.38844	862.989	0.17594	862.989	0.11415
5.46	-4.63257e-06	105.46	0.000402527	205.46	3.2074e-05	305.46	0.000491028	5.46	-5.52368e-06	85.46	-1.0025e-05	165.46	0.000861719			45.46	0.000112305	165.46	-8.64014e-05	285.46	9.55505e-05	405.46	0.00067655	863.471	0.52724	863.471	0.3883	863.471	0.1759	863.471	0.11411
5.47	5.09949e-06	105.47	0.000464783	205.47	-9.18579e-06	305.47	0.000496216	5.47	5.8075e-06	85.47	1.04095e-05	165.47	0.000725			45.47	7.33948e-05	165.47	-7.63306e-05	285.47	5.24292e-05	405.47	0.000682349	863.953	0.52721	863.953	0.38821	863.953	0.17586	863.953	0.11411
5.48	-4.6814e-06	105.48	0.000398865	205.48	3.21655e-05	305.48	0.000491028	5.48	-5.5481e-06	85.48	-1.00342e-05	165.48	0.000705164			45.48	8.20618e-05	165.48	-8.67065e-05	285.48	8.49304e-05	405.48	0.000664343	864.435	0.52721	864.435	0.38816	864.435	0.17584	864.435	0.11412
5.49	5.16052e-06	105.49	0.000464783	205.49	-8.54492e-06	305.49	0.000497131	5.49	5.87463e-06	85.49	1.04248e-05	165.49	0.000710046			45.49	2.67334e-05	165.49	-7.63306e-05	285.49	4.49524e-05	405.49	0.000674414	864.917	0.52724	864.917	0.38815	864.917	0.17584	864.917	0.11416
5.5	-4.79126e-06	105.5	0.000396423	205.5	3.2074e-05	305.5	0.000491943	5.5	-5.62744e-06	85.5	-1.00159e-05	165.5	0.000885828			45.5	6.32019e-05	165.5	-8.67065e-05	285.5	7.87048e-05	405.5	0.000661292	865.399	0.52728	865.399	0.38816	865.399	0.17585	865.399	0.1142
5.51	5.23376e-06	105.51	0.000465088	205.51	-9.70459e-06	305.51	0.000497437	5.51	5.95703e-06	85.51	1.04065e-05	165.51	0.00128			45.51	1.95618e-05	165.51	-7.63306e-05	285.51	4.21753e-05	405.51	0.000678381	865.882	0.52734	865.882	0.38818	865.882	0.17588	865.882	0.11424
5.52	-4.83704e-06	105.52	0.000391235	205.52	3.19214e-05	305.52	0.000492859	5.52	-5.68237e-06	85.52	-1.00189e-05	165.52	0.00105			45.52	6.06689e-05	165.52	-8.5791e-05	285.52	7.64465e-05	405.52	0.000659766	866.364	0.52742	866.364	0.38822	866.364	0.17594	866.364	0.11428
5.53	5.28564e-06	105.53	0.00046051	205.53	-9.70459e-06	305.53	0.000497437	5.53	5.98755e-06	85.53	1.04065e-05	165.53	0.00107			45.53	2.10571e-05	165.53	-7.69409e-05	285.53	3.52783e-05	405.53	0.00067533	866.846	0.52753	866.846	0.38827	866.846	0.17602	866.846	0.11432
5.54	-4.8645e-06	105.54	0.000393066	205.54	3.125e-05	305.54	0.000492554	5.54	-5.74646e-06	85.54	-1.00037e-05	165.54	0.000867822			45.54	6.43921e-05	165.54	-8.67065e-05	285.54	6.61621e-05	405.54	0.000653052	867.328	0.52765	867.328	0.38834	867.328	0.17612	867.328	0.11435
5.55	5.31006e-06	105.55	0.00046051	205.55	-1.01929e-05	305.55	0.000497131	5.55	6.03027e-06	85.55	1.04187e-05	165.55	0.00151			45.55	2.93884e-05	165.55	-7.72461e-05	285.55	2.36206e-05	405.55	0.000661292	867.81	0.52778	867.81	0.38844	867.81	0.17624	867.81	0.11436
5.56	-4.92249e-06	105.56	0.000392761	205.56	3.13416e-05	305.56	0.000492859	5.56	-5.75562e-06	85.56	-1.00067e-05	165.56	0.00106			45.56	6.91528e-05	165.56	-8.73169e-05	285.56	5.82581e-05	405.56	0.00064939	868.292	0.52792	868.292	0.38855	868.292	0.17637	868.292	0.11436
5.57	5.41992e-06	105.57	0.000462036	205.57	-1.01013e-05	305.57	0.000497131	5.57	6.06384e-06	85.57	1.04187e-05	165.57	0.000966699			45.57	2.73743e-05	165.57	-7.72461e-05	285.57	1.92566e-05	405.57	0.000657935	868.774	0.52804	868.774	0.38866	868.774	0.1765	868.774	0.11435
5.58	-5.00488e-06	105.58	0.000393677	205.58	3.12195e-05	305.58	0.000493774	5.58	-5.84717e-06	85.58	-9.99146e-06	165.58	0.000711572			45.58	6.70471e-05	165.58	-8.76221e-05	285.58	5.43213e-05	405.58	0.000642371	869.256	0.52815	869.256	0.38873	869.256	0.17662	869.256	0.11435
5.59	5.49927e-06	105.59	0.000462952	205.59	-9.52148e-06	305.59	0.000497437	5.59	6.16455e-06	85.59	1.04309e-05	165.59	0.00067251			45.59	2.58179e-05	165.59	-7.75513e-05	285.59	1.68152e-05	405.59	0.000660376	869.739	0.52824	869.739	0.38875	869.739	0.17672	869.739	0.11435
5.6	-5.08118e-06	105.6	0.000392151	205.6	3.34167e-05	305.6	0.000494385	5.6	-5.91736e-06	85.6	-9.9884e-06	165.6	0.000543726			45.6	6.52466e-05	165.6	-8.79272e-05	285.6	5.32227e-05	405.6	0.000643286	870.221	0.52829	870.221	0.38871	870.221	0.17679	870.221	0.11437
5.61	5.53284e-06	105.61	0.000464172	205.61	-9.46045e-06	305.61	0.000497742	5.61	6.18591e-06	85.61	1.0437e-05	165.61	0.0005245			45.61	2.40784e-05	165.61	-7.75513e-05	285.61	1.54419e-05	405.61	0.000655188	870.703	0.52832	870.703	0.38858	870.703	0.17682	870.703	0.1144
5.62	-5.10254e-06	105.62	0.000392761	205.62	3.22571e-05	305.62	0.0004953	5.62	-5.96008e-06	85.62	-1.00037e-05	165.62	0.000406702			45.62	6.43311e-05	165.62	-8.79272e-05	285.62	5.18799e-05	405.62	0.000636877	871.185	0.52832	871.185	0.38839	871.185	0.17681	871.185	0.11444
5.63	5.58777e-06	105.63	0.000463867	205.63	-9.30786e-06	305.63	0.000498657	5.63	6.17371e-06	85.63	1.04431e-05	165.63	0.000441797			45.63	2.38953e-05	165.63	-7.78564e-05	285.63	1.37939e-05	405.63	0.000655798	871.667	0.52829	871.667	0.38812	871.667	0.17677	871.667	0.11448
5.64	-5.18188e-06	105.64	0.000392456	205.64	3.12195e-05	305.64	0.000497742	5.64	-5.9967e-06	85.64	-9.9762e-06	165.64	0.000326746			45.64	6.37207e-05	165.64	-8.76221e-05	285.64	5.02319e-05	405.64	0.00064939	872.149	0.52824	872.149	0.38779	872.149	0.17669	872.149	0.1145
5.65	5.68542e-06	105.65	0.000464172	205.65	-1.02234e-05	305.65	0.000499573	5.65	6.23169e-06	85.65	1.0434e-05	165.65	0.000236719			45.65	2.37732e-05	165.65	-7.78564e-05	285.65	1.05896e-05	405.65	0.00065061	872.631	0.52816	872.631	0.38739	872.631	0.17658	872.631	0.11449
5.66	-5.2887e-06	105.66	0.000393677	205.66	3.14026e-05	305.66	0.000497742	5.66	-6.0791e-06	85.66	-9.99451e-06	165.66	9.81689e-05			45.66	6.39954e-05	165.66	-8.79272e-05	285.66	4.71802e-05	405.66	0.000640234	873.113	0.52806	873.113	0.38691	873.113	0.17644	873.113	0.11444
5.67	5.71899e-06	105.67	0.000465088	205.67	-9.85718e-06	305.67	0.000498352	5.67	6.34766e-06	85.67	1.04462e-05	165.67	0.000146997			45.67	2.39563e-05	165.67	-7.81616e-05	285.67	8.66699e-06	405.67	0.00065061	873.596	0.52794	873.596	0.38636	873.596	0.17629	873.596	0.11435
5.68	-5.32837e-06	105.68	0.000393677	205.68	3.17078e-05	305.68	0.000497437	5.68	-6.10657e-06	85.68	-9.9884e-06	165.68	3.25562e-05			45.68	6.41479e-05	165.68	-8.79272e-05	285.68	4.51965e-05	405.68	0.000639319	874.077	0.5278	874.077	0.38573	874.077	0.17612	874.077	0.11422
5.69	5.78003e-06	105.69	0.000464478	205.69	-1.05591e-05	305.69	0.000498352	5.69	6.40564e-06	85.69	1.04401e-05	165.69	8.47412e-05			45.69	2.38342e-05	165.69	-7.78564e-05	285.69	7.44324e-06	405.69	0.000652441	874.56	0.52766	874.56	0.38505	874.56	0.17595	874.56	0.11406
5.7	-5.3833e-06	105.7	0.000392151	205.7	3.25317e-05	305.7	0.000497437	5.7	-6.11267e-06	85.7	-1.00037e-05	165.7	-0.000213721			45.7	6.32935e-05	165.7	-8.82324e-05	285.7	4.44336e-05	405.7	0.000637793	875.042	0.5275	875.042	0.38431	875.042	0.17576	875.042	0.11388
5.71	5.85632e-06	105.71	0.000464172	205.71	-9.39941e-06	305.71	0.000498657	5.71	6.48499e-06	85.71	1.04248e-05	165.71	-0.00015238			45.71	2.28882e-05	165.71	-7.84668e-05	285.71	7.65991e-06	405.71	0.000650305	875.524	0.52734	875.524	0.38352	875.524	0.17556	875.524	0.11369
5.72	-5.45044e-06	105.72	0.000393982	205.72	3.22876e-05	305.72	0.000498047	5.72	-6.12488e-06	85.72	-9.98535e-06	165.72	-0.000246985			45.72	6.35681e-05	165.72	-8.82324e-05	285.72	4.58069e-05	405.72	0.000636572	876.006	0.52715	876.006	0.38269	876.006	0.17535	876.006	0.11348
5.73	5.91736e-06	105.73	0.00046936	205.73	-9.23767e-06	305.73	0.000498962	5.73	6.53381e-06	85.73	1.04187e-05	165.73	-0.000206396			45.73	2.3407e-05	165.73	-7.90771e-05	285.73	8.78906e-06	405.73	0.000648474	876.488	0.52694	876.488	0.38181	876.488	0.17512	876.488	0.11327
5.74	-5.51147e-06	105.74	0.000393982	205.74	3.26843e-05	305.74	0.000499878	5.74	-6.20422e-06	85.74	-9.97314e-06	165.74	-0.000301611			45.74	6.36597e-05	165.74	-8.82324e-05	285.74	4.72717e-05	405.74	0.000637183	876.97	0.52669	876.97	0.38089	876.97	0.17488	876.97	0.11307
5.75	5.96008e-06	105.75	0.000464478	205.75	-9.552e-06	305.75	0.00050293	5.75	6.55518e-06	85.75	1.04034e-05	165.75	-0.000234473			45.75	2.33765e-05	165.75	-7.90771e-05	285.75	9.0332e-06	405.75	0.000649084	877.452	0.5264	877.452	0.37995	877.452	0.17462	877.452	0.11287
5.76	-5.56335e-06	105.76	0.000392151	205.76	3.20435e-05	305.76	0.000499878	5.76	-6.1676e-06	85.76	-9.98535e-06	165.76	-0.000332739			45.76	6.33545e-05	165.76	-8.88428e-05	285.76	4.69666e-05	405.76	0.000635046	877.934	0.52609	877.934	0.37898	877.934	0.17435	877.934	0.11269
5.77	6.073e-06	105.77	0.000464478	205.77	-9.70459e-06	305.77	0.000498657	5.77	6.64063e-06	85.77	1.04126e-05	165.77	-0.000325415			45.77	2.35901e-05	165.77	-7.84668e-05	285.77	8.58765e-06	405.77	0.000646643	878.417	0.52575	878.417	0.37803	878.417	0.17408	878.417	0.11253
5.78	-5.67932e-06	105.78	0.000391541	205.78	3.25623e-05	305.78	0.000499573	5.78	-6.23169e-06	85.78	-9.99451e-06	165.78	-0.000434668			45.78	6.35986e-05	165.78	-8.85376e-05	285.78	4.62341e-05	405.78	0.000628333	878.899	0.52539	878.899	0.3771	878.899	0.17381	878.899	0.11237
5.79	6.14014e-06	105.79	0.000465698	205.79	-9.73511e-06	305.79	0.000498962	5.79	6.67419e-06	85.79	1.04401e-05	165.79	-0.000383704			45.79	2.39258e-05	165.79	-7.8772e-05	285.79	8.19092e-06	405.79	0.000637488	879.381	0.52502	879.381	0.37621	879.381	0.17355	879.381	0.11221
5.8	-5.75256e-06	105.8	0.000390625	205.8	3.2196e-05	305.8	0.000500488	5.8	-6.29578e-06	85.8	-9.99146e-06	165.8	-0.000512793			45.8	6.37512e-05	165.8	-8.91479e-05	285.8	4.65393e-05	405.8	0.000616431	879.863	0.52465	879.863	0.37536	879.863	0.17329	879.863	0.11204
5.81	6.18896e-06	105.81	0.000465698	205.81	-9.91821e-06	305.81	0.000499268	5.81	6.73218e-06	85.81	1.04187e-05	165.81	-0.000492346			45.81	2.43225e-05	165.81	-7.93823e-05	285.81	8.54492e-06	405.81	0.000617957	880.345	0.52429	880.345	0.37456	880.345	0.17304	880.345	0.11184
5.82	-5.79834e-06	105.82	0.000388489	205.82	3.17688e-05	305.82	0.000501099	5.82	-6.35376e-06	85.82	-9.98535e-06	165.82	-0.000584509			45.82	6.3446e-05	165.82	-8.85376e-05	285.82	4.71802e-05	405.82	0.000601782	880.827	0.52393	880.827	0.3738	880.827	0.17281	880.827	0.11162
5.83	6.28662e-06	105.83	0.000466003	205.83	-1.01624e-05	305.83	0.000498657	5.83	6.74133e-06	85.83	1.0437e-05	165.83	-0.00060282			45.83	2.47498e-05	165.83	-7.90771e-05	285.83	8.78906e-06	405.83	0.000617651	881.309	0.52359	881.309	0.37307	881.309	0.1726	881.309	0.11137
5.84	-5.86853e-06	105.84	0.00039032	205.84	3.14636e-05	305.84	0.000500793	5.84	-6.35986e-06	85.84	-9.97009e-06	165.84	-0.0007255			45.84	6.3385e-05	165.84	-8.82324e-05	285.84	4.75464e-05	405.84	0.000591101	881.791	0.52327	881.791	0.37237	881.791	0.1724	881.791	0.1111
5.85	6.3324e-06	105.85	0.000465088	205.85	-1.03149e-05	305.85	0.000499573	5.85	6.78101e-06	85.85	1.04279e-05	165.85	-0.000665381			45.85	2.46582e-05	165.85	-7.93823e-05	285.85	8.54492e-06	405.85	0.000604834	882.274	0.52298	882.274	0.37171	882.274	0.17222	882.274	0.11083
5.86	-5.93567e-06	105.86	0.00039093	205.86	3.14331e-05	305.86	0.000502014	5.86	-6.37512e-06	85.86	-9.98535e-06	165.86	-0.00077677			45.86	6.36597e-05	165.86	-8.88428e-05	285.86	4.71191e-05	405.86	0.000594153	882.756	0.52271	882.756	0.37108	882.756	0.17205	882.756	0.11057
5.87	6.41785e-06	105.87	0.000467529	205.87	-9.94873e-06	305.87	0.000498962	5.87	6.87256e-06	85.87	1.04584e-05	165.87	-0.000713904			45.87	2.53296e-05	165.87	-7.96875e-05	285.87	8.43506e-06	405.87	0.000607581	883.238	0.52246	883.238	0.37049	883.238	0.17188	883.238	0.11033
5.88	-6.00586e-06	105.88	0.00039032	205.88	3.16772e-05	305.88	0.00050293	5.88	-6.44531e-06	85.88	-9.96399e-06	165.88	-0.000808508			45.88	6.35986e-05	165.88	-8.94531e-05	285.88	4.6814e-05	405.88	0.000593237	883.72	0.52223	883.72	0.36994	883.72	0.17172	883.72	0.11013
5.89	6.49719e-06	105.89	0.000466614	205.89	-1.00403e-05	305.89	0.000499878	5.89	6.87561e-06	85.89	1.04309e-05	165.89	-0.000752966			45.89	2.54517e-05	165.89	-7.99927e-05	285.89	8.14819e-06	405.89	0.000610022	884.202	0.52202	884.202	0.36944	884.202	0.17157	884.202	0.10997
5.9	-6.08215e-06	105.9	0.000391541	205.9	3.17993e-05	305.9	0.00050354	5.9	-6.51855e-06	85.9	-9.97314e-06	165.9	-0.000829565			45.9	6.35681e-05	165.9	-8.94531e-05	285.9	4.71497e-05	405.9	0.000591406	884.684	0.52182	884.684	0.36898	884.684	0.17142	884.684	0.10984
5.91	6.57349e-06	105.91	0.000468445	205.91	-1.0437e-05	305.91	0.000500488	5.91	6.90308e-06	85.91	1.04248e-05	165.91	-0.000737402			45.91	2.59705e-05	165.91	-8.02979e-05	285.91	8.63037e-06	405.91	0.000597815	885.166	0.52164	885.166	0.36857	885.166	0.1713	885.166	0.10975
5.92	-6.16455e-06	105.92	0.00039032	205.92	3.17993e-05	305.92	0.000503845	5.92	-6.51855e-06	85.92	-9.96704e-06	165.92	-0.000832617			45.92	6.35986e-05	165.92	-8.94531e-05	285.92	4.76074e-05	405.92	0.000586829	885.648	0.52146	885.648	0.36819	885.648	0.1712	885.648	0.10968
5.93	6.64062e-06	105.93	0.000470581	205.93	-9.76563e-06	305.93	0.000499573	5.93	7.00989e-06	85.93	1.04187e-05	165.93	-0.000745642			45.93	2.6123e-05	165.93	-8.02979e-05	285.93	8.74329e-06	405.93	0.000604834	886.13	0.5213	886.13	0.36787	886.13	0.17113	886.13	0.10963
5.94	-6.20728e-06	105.94	0.000394287	205.94	3.23792e-05	305.94	0.000503845	5.94	-6.49719e-06	85.94	-9.97314e-06	165.94	-0.000837195			45.94	6.3446e-05	165.94	-8.94531e-05	285.94	4.77905e-05	405.94	0.000578894	886.612	0.52116	886.612	0.36759	886.612	0.17109	886.612	0.10959
5.95	6.71387e-06	105.95	0.000471191	205.95	-9.76563e-06	305.95	0.000503235	5.95	7.02515e-06	85.95	1.04126e-05	165.95	-0.000771582			45.95	2.62756e-05	165.95	-8.02979e-05	285.95	8.55713e-06	405.95	0.000593237	887.095	0.52102	887.095	0.36736	887.095	0.17109	887.095	0.10954
5.96	-6.29272e-06	105.96	0.000395508	205.96	3.27148e-05	305.96	0.000520325	5.96	-6.54602e-06	85.96	-1.00098e-05	165.96	-0.0008552			45.96	6.36902e-05	165.96	-8.88428e-05	285.96	4.73633e-05	405.96	0.00057981	887.577	0.52089	887.577	0.36717	887.577	0.1711	887.577	0.10948
5.97	6.78101e-06	105.97	0.000491638	205.97	-9.61304e-06	305.97	0.000515137	5.97	7.04346e-06	85.97	1.03882e-05	165.97	-0.000785925			45.97	2.61841e-05	165.97	-7.96875e-05	285.97	8.14819e-06	405.97	0.000589575	888.059	0.52077	888.059	0.36701	888.059	0.17113	888.059	0.1094
5.98	-6.36902e-06	105.98	0.000418091	205.98	3.32947e-05	305.98	0.000517273	5.98	-6.604e-06	85.98	-9.99451e-06	165.98	-0.000880225			45.98	6.35071e-05	165.98	-8.94531e-05	285.98	4.73938e-05	405.98	0.000571875	888.541	0.52066	888.541	0.36686	888.541	0.17117	888.541	0.10931
5.99	6.85425e-06	105.99	0.000494995	205.99	-9.58252e-06	305.99	0.000510254	5.99	7.07397e-06	85.99	1.04156e-05	165.99	-0.000790198			45.99	2.64587e-05	165.99	-7.99927e-05	285.99	8.3313e-06	405.99	0.00058103	889.023	0.52056	889.023	0.36673	889.023	0.17121	889.023	0.10922
6	-6.45752e-06	106	0.000418701	206	3.24402e-05	306	0.000516357	6	-1.66931e-06	86	-9.99451e-06	166	-0.000870154			46	6.31714e-05	166	-8.97583e-05	286	4.77295e-05	406	0.000566687	889.505	0.52047	889.505	0.36661	889.505	0.17126	889.505	0.10914
6.01	6.93359e-06	106.01	0.00049469	206.01	-9.73511e-06	306.01	0.000509949	6.01	2.4231e-05	86.01	1.04065e-05	166.01	-0.000785925			46.01	2.66113e-05	166.01	-8.02979e-05	286.01	8.62427e-06	406.01	0.000577673	889.987	0.52041	889.987	0.3665	889.987	0.1713	889.987	0.10909
6.02	-6.52161e-06	106.02	0.000423584	206.02	3.22571e-05	306.02	0.000515442	6.02	2.46613e-05	86.02	-9.97925e-06	166.02	-0.000854895			46.02	6.3446e-05	166.02	-8.94531e-05	286.02	4.7821e-05	406.02	0.00056272	890.47	0.52037	890.47	0.36641	890.47	0.17133	890.47	0.10906
6.03	7.02515e-06	106.03	0.000515747	206.03	-1.00708e-05	306.03	0.000508728	6.03	7.61719e-05	86.03	1.04034e-05	166.03	-0.000789893			46.03	2.67639e-05	166.03	-8.02979e-05	286.03	8.46558e-06	406.03	0.000577063	890.952	0.52036	890.952	0.36632	890.952	0.17134	890.952	0.10905
6.04	-6.64368e-06	106.04	0.000438538	206.04	3.23792e-05	306.04	0.000514832	6.04	8.9386e-05	86.04	-9.9823e-06	166.04	-0.000874731			46.04	6.34766e-05	166.04	-8.91479e-05	286.04	4.76379e-05	406.04	0.000559058	891.434	0.52036	891.434	0.36624	891.434	0.17132	891.434	0.10907
6.05	7.09534e-06	106.05	0.000522156	206.05	-1.01257e-05	306.05	0.000508728	6.05	0.000106873	86.05	1.04187e-05	166.05	-0.000798132			46.05	2.6947e-05	166.05	-8.02979e-05	286.05	8.27026e-06	406.05	0.000572791	891.916	0.52037	891.916	0.36617	891.916	0.17128	891.916	0.1091
6.06	-6.67419e-06	106.06	0.000447998	206.06	3.24097e-05	306.06	0.000514526	6.06	0.000106659	86.06	-9.99451e-06	166.06	-0.000889685			46.06	6.37207e-05	166.06	-8.94531e-05	286.06	4.76379e-05	406.06	0.00071897	892.398	0.52038	892.398	0.3661	892.398	0.17121	892.398	0.10913
6.07	7.18994e-06	106.07	0.000526123	206.07	-9.64355e-06	306.07	0.000507507	6.07	0.000123932	86.07	1.04004e-05	166.07	-0.000812476			46.07	2.73132e-05	166.07	-8.0603e-05	286.07	8.39844e-06	406.07	0.00144	892.88	0.5204	892.88	0.36603	892.88	0.17113	892.88	0.10915
6.08	-6.76575e-06	106.08	0.00045929	206.08	3.28979e-05	306.08	0.000514221	6.08	0.000105377	86.08	-9.98535e-06	166.08	-0.000888159			46.08	6.38733e-05	166.08	-8.97583e-05	286.08	4.79126e-05	406.08	0.00377	893.362	0.5204	893.362	0.36598	893.362	0.17104	893.362	0.10917
6.09	7.26929e-06	106.09	0.000545959	206.09	-9.67407e-06	306.09	0.000507202	6.09	0.000125031	86.09	1.04065e-05	166.09	-0.000820715			46.09	2.73438e-05	166.09	-8.02979e-05	286.09	8.3313e-06	406.09	0.00776	893.844	0.5204	893.844	0.36596	893.844	0.17097	893.844	0.10917
6.1	-6.88171e-06	106.1	0.00046814	206.1	3.31421e-05	306.1	0.000514221	6.1	0.000135315	86.1	-9.98535e-06	166.1	-0.000904028			46.1	6.39648e-05	166.1	-8.97583e-05	286.1	4.79126e-05	406.1	0.01168	894.326	0.52038	894.326	0.36596	894.326	0.17091	894.326	0.10918
6.11	7.35474e-06	106.11	0.000550232	206.11	-9.39941e-06	306.11	0.000506897	6.11	0.000153809	86.11	1.04156e-05	166.11	-0.000816138			46.11	2.75269e-05	166.11	-8.0603e-05	286.11	8.3313e-06	406.11	0.01473	894.809	0.52034	894.809	0.36599	894.809	0.17087	894.809	0.10918
6.12	-6.92444e-06	106.12	0.000467224	206.12	3.34473e-05	306.12	0.000515137	6.12	0.000320648	86.12	-1.00006e-05	166.12	-0.000877478			46.12	6.41785e-05	166.12	-8.94531e-05	286.12	4.79431e-05	406.12	0.01594	895.291	0.52029	895.291	0.36603	895.291	0.17083	895.291	0.10919
6.13	7.41577e-06	106.13	0.000551453	206.13	-9.49097e-06	306.13	0.000507813	6.13	0.000303375	86.13	1.04095e-05	166.13	-0.000808203			46.13	2.75879e-05	166.13	-8.09082e-05	286.13	7.8125e-06	406.13	0.01878	895.773	0.52023	895.773	0.36607	895.773	0.1708	895.773	0.1092
6.14	-7.02209e-06	106.14	0.000472412	206.14	3.31116e-05	306.14	0.000516357	6.14	0.000298706	86.14	-9.96094e-06	166.14	-0.000886328			46.14	6.427e-05	166.14	-9.00635e-05	286.14	4.80042e-05	406.14	0.02194	896.255	0.52016	896.255	0.36609	896.255	0.17076	896.255	0.10921
6.15	7.47986e-06	106.15	0.000570984	206.15	-9.39941e-06	306.15	0.000507813	6.15	0.000287903	86.15	1.03943e-05	166.15	-0.000802405			46.15	2.771e-05	166.15	-8.02979e-05	286.15	7.93457e-06	406.15	0.02333	896.737	0.52008	896.737	0.36609	896.737	0.17071	896.737	0.10921
6.16	-7.10144e-06	106.16	0.000492249	206.16	3.29285e-05	306.16	0.000516357	6.16	0.000363892	86.16	-9.97009e-06	166.16	-0.000892432			46.16	6.42395e-05	166.16	-8.94531e-05	286.16	4.82788e-05	406.16	0.02484	897.219	0.52002	897.219	0.36608	897.219	0.17065	897.219	0.10921
6.17	7.57751e-06	106.17	0.00057251	206.17	-1.00708e-05	306.17	0.000507813	6.17	0.000404358	86.17	1.0434e-05	166.17	-0.000823767			46.17	2.73132e-05	166.17	-7.8772e-05	286.17	8.23059e-06	406.17	0.0264	897.701	0.51997	897.701	0.36607	897.701	0.1706	897.701	0.1092
6.18	-7.17773e-06	106.18	0.000485535	206.18	3.23792e-05	306.18	0.000516357	6.18	0.000633545	86.18	-9.96399e-06	166.18	-0.000886938			46.18	6.45752e-05	166.18	-8.97583e-05	286.18	4.82178e-05	406.18	0.02818	898.183	0.51994	898.183	0.36606	898.183	0.17054	898.183	0.10919
6.19	7.65991e-06	106.19	0.000559387	206.19	-1.03455e-05	306.19	0.000507202	6.19	0.00076416	86.19	1.04279e-05	166.19	-0.000562842			46.19	2.72827e-05	166.19	-8.0603e-05	286.19	8.05664e-06	406.19	0.02983	898.665	0.51994	898.665	0.36607	898.665	0.17048	898.665	0.10917
6.2	-7.25098e-06	106.2	0.000479431	206.2	3.23181e-05	306.2	0.000516357	6.2	0.000944214	86.2	-9.97009e-06	166.2	-0.000596106			46.2	6.427e-05	166.2	-8.94531e-05	286.2	4.83398e-05	406.2	0.03149	899.148	0.51996	899.148	0.36609	899.148	0.17043	899.148	0.10915
6.21	7.74231e-06	106.21	0.000560303	206.21	-1.06812e-05	306.21	0.000506897	6.21	0.000939941	86.21	1.04004e-05	166.21	-0.00058512			46.21	2.73438e-05	166.21	-8.09082e-05	286.21	8.1604e-06	406.21	0.03237	899.63	0.52	899.63	0.36612	899.63	0.17039	899.63	0.10912
6.22	-7.35474e-06	106.22	0.000474854	206.22	3.21045e-05	306.22	0.000516357	6.22	0.00101	86.22	-9.97009e-06	166.22	-0.000702307			46.22	6.46057e-05	166.22	-8.94531e-05	286.22	4.83093e-05	406.22	0.03352	900.112	0.52004	900.112	0.36616	900.112	0.17035	900.112	0.1091
6.23	7.83691e-06	106.23	0.00055542	206.23	-1.0498e-05	306.23	0.000506897	6.23	0.00105	86.23	1.03912e-05	166.23	-0.000651038			46.23	2.74658e-05	166.23	-8.12134e-05	286.23	7.88574e-06	406.23	0.0366	900.594	0.5201	900.594	0.36618	900.594	0.17033	900.594	0.10908
6.24	-7.43103e-06	106.24	0.000489807	206.24	3.21655e-05	306.24	0.000516357	6.24	0.00124	86.24	-9.95789e-06	166.24	-0.000749304			46.24	6.46362e-05	166.24	-8.97583e-05	286.24	4.84314e-05	406.24	0.04436	901.076	0.52014	901.076	0.3662	901.076	0.17033	901.076	0.10905
6.25	7.91321e-06	106.25	0.000609131	206.25	-1.05591e-05	306.25	0.000506287	6.25	0.00156	86.25	1.04156e-05	166.25	-0.000705664			46.25	2.75269e-05	166.25	-8.12134e-05	286.25	8.1543e-06	406.25	0.05366	901.558	0.52017	901.558	0.36622	901.558	0.17033	901.558	0.10901
6.26	-7.51343e-06	106.26	0.000513611	206.26	3.23181e-05	306.26	0.000516968	6.26	0.00165	86.26	-9.96094e-06	166.26	-0.000897314			46.26	6.49109e-05	166.26	-9.00635e-05	286.26	4.84619e-05	406.26	0.06096	902.04	0.52018	902.04	0.36623	902.04	0.17034	902.04	0.10897
6.27	7.97424e-06	106.27	0.000588379	206.27	-1.02539e-05	306.27	0.000506592	6.27	0.00211	86.27	1.04126e-05	166.27	-0.000882056			46.27	2.78931e-05	166.27	-8.24341e-05	286.27	8.2489e-06	406.27	0.06715	902.523	0.52016	902.523	0.36626	902.523	0.17036	902.523	0.10892
6.28	-7.60803e-06	106.28	0.00050354	206.28	3.23792e-05	306.28	0.000517273	6.28	0.00198	86.28	-9.92737e-06	166.28	-0.000983069			46.28	6.51245e-05	166.28	-9.76929e-05	286.28	4.85535e-05	406.28	0.07295	903.005	0.52013	903.005	0.36628	903.005	0.17036	903.005	0.10887
6.29	8.0658e-06	106.29	0.000582886	206.29	-1.04065e-05	306.29	0.000506287	6.29	0.00223	86.29	1.04218e-05	166.29	-0.000916541			46.29	2.79541e-05	166.29	-8.97583e-05	286.29	8.03223e-06	406.29	0.0792	903.487	0.52008	903.487	0.36631	903.487	0.17034	903.487	0.10881
6.3	-7.69653e-06	106.3	0.000516357	206.3	3.26538e-05	306.3	0.000517578	6.3	0.00286	86.3	-9.96704e-06	166.3	-0.000999243			46.3	6.50635e-05	166.3	-0.000104102	286.3	4.85535e-05	406.3	0.08607	903.969	0.52003	903.969	0.36633	903.969	0.1703	903.969	0.10876
6.31	8.14819e-06	106.31	0.000593262	206.31	-9.97925e-06	306.31	0.000507202	6.31	0.00313	86.31	1.04004e-05	166.31	-0.000922644			46.31	2.79236e-05	166.31	-0.000108374	286.31	7.89795e-06	406.31	0.09547	904.451	0.51998	904.451	0.36635	904.451	0.17024	904.451	0.10871
6.32	-7.73926e-06	106.32	0.000508728	206.32	3.32336e-05	306.32	0.000518188	6.32	0.00361	86.32	-9.96094e-06	166.32	-0.00101			46.32	6.5033e-05	166.32	-0.000132178	286.32	4.86145e-05	406.32	0.10252	904.933	0.51994	904.933	0.36638	904.933	0.17017	904.933	0.10867
6.33	8.21228e-06	106.33	0.000641479	206.33	-1.00708e-05	306.33	0.000506592	6.33	0.00374	86.33	1.04126e-05	166.33	-0.000951331			46.33	2.81067e-05	166.33	-0.000311621	286.33	7.8949e-06	406.33	0.10786	905.415	0.51992	905.415	0.36641	905.415	0.1701	905.415	0.10864
6.34	-7.82776e-06	106.34	0.000528564	206.34	3.33557e-05	306.34	0.000518494	6.34	0.00422	86.34	-9.90906e-06	166.34	-0.00104			46.34	6.54907e-05	166.34	-0.000569495	286.34	4.88281e-05	406.34	0.11274	905.897	0.51991	905.897	0.36647	905.897	0.17002	905.897	0.10861
6.35	8.27942e-06	106.35	0.000606079	206.35	-9.85718e-06	306.35	0.000507202	6.35	0.00465	86.35	1.04126e-05	166.35	-0.000996802			46.35	2.83203e-05	166.35	-0.000706519	286.35	8.09326e-06	406.35	0.11515	906.379	0.51991	906.379	0.36655	906.379	0.16993	906.379	0.10859
6.36	-7.89185e-06	106.36	0.000519104	206.36	3.27759e-05	306.36	0.000519104	6.36	0.00526	86.36	-9.92737e-06	166.36	-0.00107			46.36	6.53992e-05	166.36	-0.00118	286.36	4.91638e-05	406.36	0.11567	906.861	0.51991	906.861	0.36665	906.861	0.16984	906.861	0.10856
6.37	8.38318e-06	106.37	0.000598145	206.37	-1.05286e-05	306.37	0.000507202	6.37	0.00585	86.37	1.04248e-05	166.37	-0.00097666			46.37	2.84119e-05	166.37	-0.00164	286.37	8.28857e-06	406.37	0.12669	907.344	0.5199	907.344	0.36676	907.344	0.16974	907.344	0.10852
6.38	-7.97729e-06	106.38	0.00054718	206.38	3.25317e-05	306.38	0.000519104	6.38	0.00678	86.38	-9.92432e-06	166.38	-0.00108			46.38	6.53381e-05	166.38	-0.00265	286.38	4.91333e-05	406.38	0.14009	907.826	0.5199	907.826	0.36686	907.826	0.16965	907.826	0.10847
6.39	8.44421e-06	106.39	0.000687256	206.39	-1.06812e-05	306.39	0.000506897	6.39	0.00771	86.39	1.04584e-05	166.39	-0.00101			46.39	2.86255e-05	166.39	-0.0032	286.39	8.20007e-06	406.39	0.15806	908.308	0.51989	908.308	0.36696	908.308	0.16956	908.308	0.1084
6.4	-8.05359e-06	106.4	0.00059021	206.4	3.26843e-05	306.4	0.00052002	6.4	0.00852	86.4	-9.92126e-06	166.4	-0.00111			46.4	6.54297e-05	166.4	-0.00359	286.4	4.91638e-05	406.4	0.1811	908.79	0.51987	908.79	0.36706	908.79	0.16949	908.79	0.10833
6.41	8.52661e-06	106.41	0.000657654	206.41	-1.01929e-05	306.41	0.000507507	6.41	0.00973	86.41	1.0434e-05	166.41	-0.00104			46.41	2.89001e-05	166.41	-0.00407	286.41	8.09021e-06	406.41	0.21061	909.272	0.51986	909.272	0.36716	909.272	0.16944	909.272	0.10827
6.42	-8.12073e-06	106.42	0.000576782	206.42	3.35693e-05	306.42	0.000520325	6.42	0.01056	86.42	-9.93042e-06	166.42	-0.00112			46.42	6.54297e-05	166.42	-0.00463	286.42	4.92249e-05	406.42	0.25047	909.754	0.51984	909.754	0.36726	909.754	0.16941	909.754	0.10821
6.43	8.61206e-06	106.43	0.000777283	206.43	-9.27734e-06	306.43	0.000507507	6.43	0.01213	86.43	1.04126e-05	166.43	-0.00106			46.43	2.87781e-05	166.43	-0.00535	286.43	8.40454e-06	406.43	0.29231	910.236	0.51983	910.236	0.36736	910.236	0.1694	910.236	0.10817
6.44	-8.19397e-06	106.44	0.000749207	206.44	3.39966e-05	306.44	0.000520325	6.44	0.01377	86.44	-9.91821e-06	166.44	-0.00114			46.44	6.54907e-05	166.44	-0.00844	286.44	5.00183e-05	406.44	0.34526	910.718	0.51981	910.718	0.36746	910.718	0.16939	910.718	0.10815
6.45	8.6731e-06	106.45	0.000800171	206.45	-9.39941e-06	306.45	0.000507202	6.45	0.01474	86.45	1.04126e-05	166.45	-0.00106			46.45	2.88391e-05	166.45	-0.01197	286.45	8.4137e-06	406.45	0.4019	911.201	0.51978	911.201	0.36755	911.201	0.16939	911.201	0.10814
6.46	-8.2428e-06	106.46	0.000753174	206.46	3.42712e-05	306.46	0.000520935	6.46	0.01648	86.46	-9.92432e-06	166.46	-0.00114			46.46	6.55518e-05	166.46	-0.01568	286.46	4.97742e-05	406.46	0.46486	911.683	0.51974	911.683	0.36761	911.683	0.16937	911.683	0.10814
6.47	8.73108e-06	106.47	0.000808716	206.47	-9.00269e-06	306.47	0.000507507	6.47	0.0188	86.47	1.04034e-05	166.47	-0.00107			46.47	2.91138e-05	166.47	-0.01967	286.47	8.35266e-06	406.47	0.53068	912.165	0.5197	912.165	0.36765	912.165	0.16933	912.165	0.10814
6.48	-8.34045e-06	106.48	0.000711975	206.48	3.51257e-05	306.48	0.00052124	6.48	0.02139	86.48	-9.91211e-06	166.48	-0.00114			46.48	6.5979e-05	166.48	-0.02417	286.48	4.96216e-05	406.48	0.58836	912.647	0.51966	912.647	0.36765	912.647	0.16928	912.647	0.10814
6.49	8.82568e-06	106.49	0.000786133	206.49	-8.42285e-06	306.49	0.000506897	6.49	0.02484	86.49	1.0379e-05	166.49	-0.00107			46.49	2.92969e-05	166.49	-0.02538	286.49	8.2489e-06	406.49	0.63963	913.129	0.51963	913.129	0.36764	913.129	0.16921	913.129	0.10813
6.5	-8.41675e-06	106.5	0.000690918	206.5	3.47595e-05	306.5	0.000522461	6.5	0.02865	86.5	-9.90906e-06	166.5	-0.00115			46.5	6.57959e-05	166.5	-0.02562	286.5	4.97742e-05	406.5	0.68937	913.611	0.51961	913.611	0.36761	913.611	0.16914	913.611	0.1081
6.51	8.89282e-06	106.51	0.000799866	206.51	-8.8501e-06	306.51	0.000507202	6.51	0.03314	86.51	1.03851e-05	166.51	-0.00107			46.51	2.92969e-05	166.51	-0.02582	286.51	8.0658e-06	406.51	0.73393	914.093	0.5196	914.093	0.36757	914.093	0.16906	914.093	0.10807
6.52	-8.48083e-06	106.52	0.00072876	206.52	3.45764e-05	306.52	0.000521545	6.52	0.03936	86.52	-9.91821e-06	166.52	-0.00115			46.52	6.60706e-05	166.52	-0.02627	286.52	4.98962e-05	406.52	0.73545	914.575	0.51961	914.575	0.36752	914.575	0.16898	914.575	0.10802
6.53	8.93555e-06	106.53	0.000810852	206.53	-9.82666e-06	306.53	0.000507202	6.53	0.04926	86.53	1.0376e-05	166.53	-0.00107			46.53	2.91748e-05	166.53	-0.02717	286.53	7.99255e-06	406.53	0.68541	915.058	0.51962	915.058	0.36746	915.058	0.16891	915.058	0.10797
6.54	-8.53577e-06	106.54	0.000756836	206.54	3.49426e-05	306.54	0.000521851	6.54	0.06586	86.54	-9.91211e-06	166.54	-0.00115			46.54	6.63452e-05	166.54	-0.02808	286.54	5.00183e-05	406.54	0.63841	915.54	0.51964	915.54	0.3674	915.54	0.16884	915.54	0.10791
6.55	9.01794e-06	106.55	0.000834656	206.55	-8.65173e-06	306.55	0.000507813	6.55	0.08881	86.55	1.0376e-05	166.55	-0.00107			46.55	2.92358e-05	166.55	-0.02913	286.55	8.07495e-06	406.55	0.59477	916.022	0.51965	916.022	0.36734	916.022	0.16877	916.022	0.10785
6.56	-8.62122e-06	106.56	0.000839233	206.56	3.50952e-05	306.56	0.000522461	6.56	0.12274	86.56	-9.90906e-06	166.56	-0.00114			46.56	6.64673e-05	166.56	-0.03134	286.56	5.00488e-05	406.56	0.55326	916.504	0.51965	916.504	0.3673	916.504	0.16873	916.504	0.10779
6.57	9.08203e-06	106.57	0.000940552	206.57	-8.57544e-06	306.57	0.000507202	6.57	0.16251	86.57	1.03638e-05	166.57	-0.00107			46.57	2.96021e-05	166.57	-0.03475	286.57	7.90405e-06	406.57	0.51664	916.986	0.51964	916.986	0.36727	916.986	0.16869	916.986	0.10774
6.58	-8.70361e-06	106.58	0.000865784	206.58	3.49731e-05	306.58	0.000522766	6.58	0.21603	86.58	-9.92432e-06	166.58	-0.00115			46.58	6.65588e-05	166.58	-0.03929	286.58	5.00488e-05	406.58	0.48796	917.468	0.51962	917.468	0.36726	917.468	0.16868	917.468	0.1077
6.59	9.15833e-06	106.59	0.000986938	206.59	-8.42285e-06	306.59	0.000507507	6.59	0.29318	86.59	1.0379e-05	166.59	-0.00107			46.59	2.97241e-05	166.59	-0.04482	286.59	8.00781e-06	406.59	0.46183	917.95	0.51959	917.95	0.36726	917.95	0.16868	917.95	0.10766
6.6	-8.77686e-06	106.6	0.000891113	206.6	3.60718e-05	306.6	0.000523987	6.6	0.38742	86.6	-9.92432e-06	166.6	-0.00114			46.6	6.64978e-05	166.6	-0.05257	286.6	5.01404e-05	406.6	0.43882	918.432	0.51955	918.432	0.36726	918.432	0.16868	918.432	0.10764
6.61	9.18579e-06	106.61	0.00105	206.61	-8.42285e-06	306.61	0.000507813	6.61	0.50476	86.61	1.03485e-05	166.61	-0.00106			46.61	2.97241e-05	166.61	-0.05998	286.61	7.97424e-06	406.61	0.41832	918.914	0.51951	918.914	0.36725	918.914	0.16869	918.914	0.10762
6.62	-8.81958e-06	106.62	0.000983582	206.62	3.50342e-05	306.62	0.000524292	6.62	0.60333	86.62	-9.90906e-06	166.62	-0.00114			46.62	6.64978e-05	166.62	-0.06893	286.62	5.01404e-05	406.62	0.39979	919.396	0.51946	919.396	0.36721	919.396	0.16868	919.396	0.10761
6.63	9.32007e-06	106.63	0.00109	206.63	-9.13696e-06	306.63	0.000508423	6.63	0.65247	86.63	1.03485e-05	166.63	-0.00106			46.63	3.00598e-05	166.63	-0.07955	286.63	7.8125e-06	406.63	0.38359	919.879	0.51942	919.879	0.36713	919.879	0.16867	919.879	0.1076
6.64	-8.89587e-06	106.64	0.00106	206.64	3.50952e-05	306.64	0.000527344	6.64	0.7489	86.64	-9.8877e-06	166.64	-0.00114			46.64	6.66504e-05	166.64	-0.09221	286.64	5.0293e-05	406.64	0.36811	920.361	0.51938	920.361	0.36702	920.361	0.16864	920.361	0.10758
6.65	9.3689e-06	106.65	0.00115	206.65	-8.60596e-06	306.65	0.000513306	6.65	0.88562	86.65	1.03577e-05	166.65	-0.00105			46.65	2.99377e-05	166.65	-0.10057	286.65	7.72705e-06	406.65	0.3545	920.843	0.51935	920.843	0.36689	920.843	0.1686	920.843	0.10756
6.66	-8.92944e-06	106.66	0.00112	206.66	3.46985e-05	306.66	0.000528564	6.66	0.98907	86.66	-9.90906e-06	166.66	-0.00113			46.66	6.67114e-05	166.66	-0.10951	286.66	5.0354e-05	406.66	0.34153	921.325	0.51933	921.325	0.36675	921.325	0.16855	921.325	0.10752
6.67	9.44824e-06	106.67	0.0013	206.67	-9.64355e-06	306.67	0.000510254	6.67	1.06293	86.67	1.03546e-05	166.67	-0.00105			46.67	3.02734e-05	166.67	-0.11278	286.67	7.67517e-06	406.67	0.32985	921.807	0.5193	921.807	0.36661	921.807	0.16849	921.807	0.10748
6.68	-8.99353e-06	106.68	0.00153	206.68	3.45764e-05	306.68	0.000526733	6.68	1.13922	86.68	-9.89685e-06	166.68	-0.00113			46.68	6.65894e-05	166.68	-0.11022	286.68	5.02319e-05	406.68	0.31916	922.289	0.51928	922.289	0.36648	922.289	0.16844	922.289	0.10743
6.69	9.46655e-06	106.69	0.00179	206.69	-1.01624e-05	306.69	0.000511475	6.69	1.19934	86.69	1.03485e-05	166.69	-0.00105			46.69	3.03345e-05	166.69	-0.10658	286.69	7.85522e-06	406.69	0.3094	922.771	0.51925	922.771	0.36636	922.771	0.16838	922.771	0.10738
6.7	-9.06982e-06	106.7	0.00177	206.7	3.42407e-05	306.7	0.000526123	6.7	1.11694	86.7	-9.8877e-06	166.7	-0.00113			46.7	6.65894e-05	166.7	-0.10283	286.7	5.04761e-05	406.7	0.30003	923.253	0.51921	923.253	0.36624	923.253	0.16832	923.253	0.10734
6.71	9.54285e-06	106.71	0.0019	206.71	-1.01166e-05	306.71	0.000507813	6.71	1.01166	86.71	1.03638e-05	166.71	-0.00105			46.71	3.07922e-05	166.71	-0.09932	286.71	7.80029e-06	406.71	0.29155	923.736	0.51917	923.736	0.36612	923.736	0.16826	923.736	0.1073
6.72	-9.10339e-06	106.72	0.00201	206.72	3.50342e-05	306.72	0.000525208	6.72	0.9491	86.72	-9.86938e-06	166.72	-0.00113			46.72	6.65894e-05	166.72	-0.0959	286.72	5.05676e-05	406.72	0.28352	924.218	0.51912	924.218	0.36599	924.218	0.16821	924.218	0.10726
6.73	9.5459e-06	106.73	0.00222	206.73	-9.75952e-06	306.73	0.000507813	6.73	0.85754	86.73	1.0376e-05	166.73	-0.00105			46.73	3.07617e-05	166.73	-0.09334	286.73	7.62329e-06	406.73	0.27604	924.7	0.51908	924.7	0.36587	924.7	0.16818	924.7	0.10723
6.74	-9.21326e-06	106.74	0.00217	206.74	3.48511e-05	306.74	0.000525513	6.74	0.76324	86.74	-9.85107e-06	166.74	-0.00113			46.74	6.67419e-05	166.74	-0.09102	286.74	5.06897e-05	406.74	0.2689	925.182	0.51904	925.182	0.36574	925.182	0.16816	925.182	0.1072
6.75	9.61609e-06	106.75	0.00225	206.75	-1.0141e-05	306.75	0.000507507	6.75	0.69366	86.75	1.03821e-05	166.75	-0.00104			46.75	3.07922e-05	166.75	-0.0894	286.75	7.8064e-06	406.75	0.26237	925.664	0.519	925.664	0.36563	925.664	0.16814	925.664	0.10718
6.76	-9.27734e-06	106.76	0.00261	206.76	3.46985e-05	306.76	0.000525818	6.76	0.63507	86.76	-9.85718e-06	166.76	-0.00112			46.76	6.67725e-05	166.76	-0.08681	286.76	5.06287e-05	406.76	0.25602	926.146	0.51896	926.146	0.36551	926.146	0.16813	926.146	0.10716
6.77	9.68628e-06	106.77	0.00289	206.77	-1.01318e-05	306.77	0.000507813	6.77	0.57922	86.77	1.03699e-05	166.77	-0.00105			46.77	3.12195e-05	166.77	-0.08492	286.77	7.74536e-06	406.77	0.25029	926.628	0.51893	926.628	0.36539	926.628	0.16812	926.628	0.10714
6.78	-9.34143e-06	106.78	0.00281	206.78	3.44849e-05	306.78	0.000526428	6.78	0.53192	86.78	-9.86633e-06	166.78	-0.00112			46.78	6.64673e-05	166.78	-0.08327	286.78	5.07202e-05	406.78	0.24452	927.11	0.51889	927.11	0.36526	927.11	0.1681	927.11	0.10712
6.79	9.77478e-06	106.79	0.00355	206.79	-9.73511e-06	306.79	0.000507813	6.79	0.49652	86.79	1.03821e-05	166.79	-0.00104			46.79	3.15247e-05	166.79	-0.08162	286.79	7.7301e-06	406.79	0.23796	927.592	0.51885	927.592	0.36511	927.592	0.16807	927.592	0.1071
6.8	-9.38721e-06	106.8	0.00473	206.8	3.49426e-05	306.8	0.000526428	6.8	0.45914	86.8	-9.84802e-06	166.8	-0.00112			46.8	6.65894e-05	166.8	-0.08028	286.8	5.08728e-05	406.8	0.22752	928.075	0.51881	928.075	0.36494	928.075	0.16802	928.075	0.10707
6.81	9.84802e-06	106.81	0.00667	206.81	-9.10645e-06	306.81	0.000507507	6.81	0.42938	86.81	1.03699e-05	166.81	-0.00104			46.81	3.16772e-05	166.81	-0.07878	286.81	7.65381e-06	406.81	0.21144	928.557	0.51877	928.557	0.36478	928.557	0.16798	928.557	0.10705
6.82	-9.46045e-06	106.82	0.00898	206.82	3.50647e-05	306.82	0.000526428	6.82	0.40591	86.82	-9.87244e-06	166.82	-0.00112			46.82	6.66809e-05	166.82	-0.07729	286.82	5.08118e-05	406.82	0.19368	929.039	0.51874	929.039	0.36461	929.039	0.16794	929.039	0.10703
6.83	9.90601e-06	106.83	0.01382	206.83	-9.43604e-06	306.83	0.000507507	6.83	0.38379	86.83	1.03729e-05	166.83	-0.00104			46.83	3.17993e-05	166.83	-0.07622	286.83	7.55005e-06	406.83	0.17176	929.521	0.51872	929.521	0.36445	929.521	0.16791	929.521	0.10701
6.84	-9.50012e-06	106.84	0.01987	206.84	3.62244e-05	306.84	0.000527039	6.84	0.36292	86.84	-9.85413e-06	166.84	-0.00112			46.84	6.68945e-05	166.84	-0.07515	286.84	5.09338e-05	406.84	0.14851	930.003	0.5187	930.003	0.3643	930.003	0.1679	930.003	0.107
6.85	9.94873e-06	106.85	0.02848	206.85	-8.96606e-06	306.85	0.000507813	6.85	0.34586	86.85	1.03516e-05	166.85	-0.00104			46.85	3.19824e-05	166.85	-0.07375	286.85	7.62329e-06	406.85	0.12529	930.485	0.51868	930.485	0.36417	930.485	0.16789	930.485	0.107
6.86	-9.552e-06	106.86	0.03945	206.86	3.56445e-05	306.86	0.000526733	6.86	0.33066	86.86	-9.86938e-06	166.86	-0.00111			46.86	6.6803e-05	166.86	-0.07244	286.86	5.10559e-05	406.86	0.10505	930.967	0.51867	930.967	0.36405	930.967	0.16789	930.967	0.107
6.87	1.00281e-05	106.87	0.05542	206.87	-9.04541e-06	306.87	0.000507813	6.87	0.31625	86.87	1.03394e-05	166.87	-0.00103			46.87	3.22266e-05	166.87	-0.06981	286.87	7.5592e-06	406.87	0.0879	931.449	0.51865	931.449	0.36393	931.449	0.1679	931.449	0.10701
6.88	-9.63135e-06	106.88	0.0744	206.88	3.6438e-05	306.88	0.000527344	6.88	0.30347	86.88	-9.85413e-06	166.88	-0.00111			46.88	6.68335e-05	166.88	-0.06426	286.88	5.09644e-05	406.88	0.07374	931.932	0.51864	931.932	0.36382	931.932	0.1679	931.932	0.10701
6.89	1.00677e-05	106.89	0.09573	206.89	-8.46252e-06	306.89	0.000507813	6.89	0.29306	86.89	1.03729e-05	166.89	-0.000970557			46.89	3.24402e-05	166.89	-0.05666	286.89	7.65991e-06	406.89	0.06306	932.414	0.51863	932.414	0.36372	932.414	0.1679	932.414	0.107
6.9	-9.70154e-06	106.9	0.12579	206.9	3.66516e-05	306.9	0.000527954	6.9	0.285	86.9	-9.89075e-06	166.9	-0.00108			46.9	6.69556e-05	166.9	-0.04979	286.9	5.09644e-05	406.9	0.05415	932.896	0.51862	932.896	0.36361	932.896	0.1679	932.896	0.10698
6.91	1.0144e-05	106.91	0.16077	206.91	-9.0332e-06	306.91	0.000508423	6.91	0.27542	86.91	1.03516e-05	166.91	-0.00101			46.91	3.26233e-05	166.91	-0.04365	286.91	7.56226e-06	406.91	0.0475	933.378	0.5186	933.378	0.36349	933.378	0.16789	933.378	0.10695
6.92	-9.73511e-06	106.92	0.20602	206.92	3.66821e-05	306.92	0.000528259	6.92	0.2673	86.92	-9.86633e-06	166.92	-0.0011			46.92	6.6864e-05	166.92	-0.03895	286.92	5.09949e-05	406.92	0.04105	933.86	0.51857	933.86	0.36336	933.86	0.16788	933.86	0.1069
6.93	1.01837e-05	106.93	0.28308	206.93	-9.31396e-06	306.93	0.000507813	6.93	0.25888	86.93	1.03485e-05	166.93	-0.00101			46.93	3.28064e-05	166.93	-0.03418	286.93	7.39136e-06	406.93	0.0374	934.342	0.51854	934.342	0.36322	934.342	0.16785	934.342	0.10685
6.94	-9.81445e-06	106.94	0.37213	206.94	3.5553e-05	306.94	0.000529785	6.94	0.25055	86.94	-9.85718e-06	166.94	-0.0011			46.94	6.68335e-05	166.94	-0.02978	286.94	5.1178e-05	406.94	0.0336	934.824	0.5185	934.824	0.36306	934.824	0.16782	934.824	0.10679
6.95	1.0257e-05	106.95	0.47211	206.95	-1.0025e-05	306.95	0.000516968	6.95	0.24396	86.95	1.03363e-05	166.95	-0.00101			46.95	3.30811e-05	166.95	-0.02622	286.95	7.46765e-06	406.95	0.03064	935.306	0.51845	935.306	0.36288	935.306	0.16778	935.306	0.10674
6.96	-9.85718e-06	106.96	0.53223	206.96	3.54919e-05	306.96	0.000536804	6.96	0.23834	86.96	-9.84802e-06	166.96	-0.00109			46.96	6.6864e-05	166.96	-0.02309	286.96	5.10864e-05	406.96	0.02815	935.788	0.5184	935.788	0.36269	935.788	0.16774	935.788	0.1067
6.97	1.02997e-05	106.97	0.72571	206.97	-9.27734e-06	306.97	0.000514832	6.97	0.23132	86.97	1.03455e-05	166.97	-0.00101			46.97	3.30811e-05	166.97	-0.02018	286.97	7.53174e-06	406.97	0.02606	936.271	0.51835	936.271	0.36248	936.271	0.16769	936.271	0.10666
6.98	-9.91821e-06	106.98	0.98114	206.98	3.62244e-05	306.98	0.000535583	6.98	0.22574	86.98	-9.86938e-06	166.98	-0.00109			46.98	6.71387e-05	166.98	-0.01837	286.98	5.1178e-05	406.98	0.023	936.753	0.51831	936.753	0.36227	936.753	0.16764	936.753	0.10663
6.99	1.03485e-05	106.99	1.19873	206.99	-1.00708e-05	306.99	0.000513916	6.99	0.21985	86.99	1.03577e-05	166.99	-0.00101			46.99	3.31421e-05	166.99	-0.01714	286.99	7.49512e-06	406.99	0.0201	937.235	0.51826	937.235	0.36205	937.235	0.16758	937.235	0.10661
7	-1.00098e-05	107	1.35406	207	3.58887e-05	307	0.000534668	7	0.21445	87	-9.86328e-06	167	-0.00109			47	6.70471e-05	167	-0.0157	287	5.1239e-05	407	0.01718	937.717	0.51823	937.717	0.36182	937.717	0.16754	937.717	0.10659
7.01	1.04156e-05	107.01	1.3446	207.01	-1.00098e-05	307.01	0.000513	7.01	0.21033	87.01	1.03455e-05	167.01	-0.00101			47.01	3.34778e-05	167.01	-0.01462	287.01	7.29675e-06	407.01	0.01504	938.199	0.5182	938.199	0.36158	938.199	0.16749	938.199	0.10658
7.02	-1.00677e-05	107.02	1.24268	207.02	3.67737e-05	307.02	0.000534973	7.02	0.20609	87.02	-9.87244e-06	167.02	-0.00109			47.02	6.74438e-05	167.02	-0.01378	287.02	5.13306e-05	407.02	0.01313	938.681	0.51819	938.681	0.36134	938.681	0.16746	938.681	0.10659
7.03	1.04736e-05	107.03	1.12946	207.03	-9.46045e-06	307.03	0.000512695	7.03	0.20267	87.03	1.03455e-05	167.03	-0.00101			47.03	3.34473e-05	167.03	-0.01281	287.03	7.35168e-06	407.03	0.01144	939.163	0.51818	939.163	0.36109	939.163	0.16742	939.163	0.1066
7.04	-1.01013e-05	107.04	1.03668	207.04	3.64685e-05	307.04	0.000535278	7.04	0.19977	87.04	-9.85107e-06	167.04	-0.00109			47.04	6.74438e-05	167.04	-0.01158	287.04	5.13611e-05	407.04	0.00943	939.645	0.51818	939.645	0.36084	939.645	0.16739	939.645	0.10661
7.05	1.05255e-05	107.05	0.95551	207.05	-9.73511e-06	307.05	0.000513611	7.05	0.19632	87.05	1.03546e-05	167.05	-0.001			47.05	3.35083e-05	167.05	-0.01017	287.05	7.39136e-06	407.05	0.00793	940.128	0.51818	940.128	0.3606	940.128	0.16735	940.128	0.10662
7.06	-1.01746e-05	107.06	0.89111	207.06	3.71094e-05	307.06	0.000536194	7.06	0.1933	87.06	-9.84192e-06	167.06	-0.00109			47.06	6.75964e-05	167.06	-0.00868	287.06	5.13916e-05	407.06	0.00716	940.61	0.51818	940.61	0.36036	940.61	0.1673	940.61	0.10661
7.07	1.05896e-05	107.07	0.84015	207.07	-9.23767e-06	307.07	0.000513916	7.07	0.19031	87.07	1.03577e-05	167.07	-0.00101			47.07	3.35083e-05	167.07	-0.00661	287.07	7.48596e-06	407.07	0.00558	941.092	0.51817	941.092	0.36013	941.092	0.16725	941.092	0.10659
7.08	-1.02539e-05	107.08	0.79468	207.08	3.76282e-05	307.08	0.000536194	7.08	0.1875	87.08	-9.83276e-06	167.08	-0.00109			47.08	6.75354e-05	167.08	-0.00489	287.08	5.13611e-05	407.08	0.00478	941.574	0.51814	941.574	0.3599	941.574	0.1672	941.574	0.10654
7.09	1.06567e-05	107.09	0.75867	207.09	-8.67615e-06	307.09	0.000513611	7.09	0.1843	87.09	1.03424e-05	167.09	-0.001			47.09	3.37219e-05	167.09	-0.00365	287.09	7.42493e-06	407.09	0.00404	942.056	0.51811	942.056	0.35967	942.056	0.16714	942.056	0.10649
7.1	-1.02936e-05	107.1	0.73425	207.1	3.82996e-05	307.1	0.000536804	7.1	0.18073	87.1	-9.83887e-06	167.1	-0.00108			47.1	6.75049e-05	167.1	-0.00278	287.1	5.16663e-05	407.1	0.00315	942.538	0.51806	942.538	0.35944	942.538	0.16709	942.538	0.10642
7.11	1.07422e-05	107.11	0.71808	207.11	-7.66602e-06	307.11	0.000514221	7.11	0.17548	87.11	1.03333e-05	167.11	-0.001			47.11	3.40576e-05	167.11	-0.00212	287.11	7.38831e-06	407.11	0.00257	943.02	0.51802	943.02	0.35919	943.02	0.16706	943.02	0.10636
7.12	-1.03546e-05	107.12	0.69641	207.12	3.88489e-05	307.12	0.000537415	7.12	0.17294	87.12	-9.83582e-06	167.12	-0.00108			47.12	6.77185e-05	167.12	-0.00171	287.12	5.16968e-05	407.12	0.00203	943.502	0.51798	943.502	0.35894	943.502	0.16704	943.502	0.10632
7.13	1.07635e-05	107.13	0.67535	207.13	-9.12781e-06	307.13	0.000513916	7.13	0.1666	87.13	1.03363e-05	167.13	-0.000998938			47.13	3.3905e-05	167.13	-0.00121	287.13	7.43713e-06	407.13	0.00147	943.985	0.51795	943.985	0.35868	943.985	0.16705	943.985	0.10628
7.14	-1.04248e-05	107.14	0.6543	207.14	3.60718e-05	307.14	0.00053772	7.14	0.14819	87.14	-9.82361e-06	167.14	-0.00106			47.14	6.77795e-05	167.14	-0.000806921	287.14	5.18188e-05	407.14	0.00113	944.467	0.51792	944.467	0.35841	944.467	0.16706	944.467	0.10626
7.15	1.08704e-05	107.15	0.63751	207.15	-9.85413e-06	307.15	0.000513916	7.15	0.12741	87.15	1.03271e-05	167.15	-0.000976965			47.15	3.37219e-05	167.15	-0.000531348	287.15	7.38525e-06	407.15	0.000768103	944.949	0.5179	944.949	0.35813	944.949	0.16708	944.949	0.10623
7.16	-1.04675e-05	107.16	0.62469	207.16	3.59802e-05	307.16	0.000537415	7.16	0.10382	87.16	-9.83276e-06	167.16	-0.00108			47.16	6.77185e-05	167.16	-0.000352515	287.16	5.18188e-05	407.16	0.000399451	945.431	0.51788	945.431	0.35784	945.431	0.16709	945.431	0.1062
7.17	1.09283e-05	107.17	0.61127	207.17	-1.06506e-05	307.17	0.000513306	7.17	0.08322	87.17	1.02997e-05	167.17	-0.000995276			47.17	3.39661e-05	167.17	-5.83496e-06	287.17	7.25708e-06	407.17	7.96265e-05	945.913	0.51787	945.913	0.35755	945.913	0.16709	945.913	0.10617
7.18	-1.05408e-05	107.18	0.59692	207.18	3.61023e-05	307.18	0.00053772	7.18	0.06903	87.18	-9.82056e-06	167.18	-0.00107			47.18	6.78711e-05	167.18	0.000276758	287.18	5.17578e-05	407.18	-0.000207239	946.395	0.51787	946.395	0.35726	946.395	0.16707	946.395	0.10613
7.19	1.09894e-05	107.19	0.58563	207.19	-1.08154e-05	307.19	0.000513611	7.19	0.05341	87.19	1.03485e-05	167.19	-0.000991919			47.19	3.38135e-05	167.19	0.000423853	287.19	7.28149e-06	407.19	-0.000381799	946.877	0.51787	946.877	0.35697	946.877	0.16703	946.877	0.1061
7.2	-1.06537e-05	107.2	0.57281	207.2	3.55835e-05	307.2	0.000538025	7.2	0.04296	87.2	-9.8114e-06	167.2	-0.00107			47.2	6.78711e-05	167.2	0.000440637	287.2	5.19104e-05	407.2	-0.000603967	947.359	0.51788	947.359	0.35669	947.359	0.16696	947.359	0.10606
7.21	1.1084e-05	107.21	0.55573	207.21	-1.13037e-05	307.21	0.000513611	7.21	0.03182	87.21	1.03363e-05	167.21	-0.000981238			47.21	3.39966e-05	167.21	0.000465662	287.21	7.12891e-06	407.21	-0.000845056	947.841	0.5179	947.841	0.35642	947.841	0.16689	947.841	0.10603
7.22	-1.07025e-05	107.22	0.54138	207.22	3.54309e-05	307.22	0.00053894	7.22	0.0218	87.22	-9.82056e-06	167.22	-0.00106			47.22	6.80847e-05	167.22	0.000482141	287.22	5.19104e-05	407.22	-0.000924097	948.323	0.51791	948.323	0.35615	948.323	0.16682	948.323	0.10601
7.23	1.11267e-05	107.23	0.5307	207.23	-1.15662e-05	307.23	0.000514221	7.23	0.01687	87.23	1.03394e-05	167.23	-0.00098551			47.23	3.39661e-05	167.23	0.000473901	287.23	7.14111e-06	407.23	-0.000942102	948.806	0.51793	948.806	0.35588	948.806	0.16674	948.806	0.10598
7.24	-1.07666e-05	107.24	0.5011	207.24	3.53394e-05	307.24	0.000539856	7.24	0.01225	87.24	-9.75952e-06	167.24	-0.00107			47.24	6.81763e-05	167.24	0.000306665	287.24	5.20935e-05	407.24	-0.00078158	949.288	0.51793	949.288	0.35558	949.288	0.16667	949.288	0.10596
7.25	1.11786e-05	107.25	0.44052	207.25	-1.1795e-05	307.25	0.000514526	7.25	0.00904	87.25	1.03394e-05	167.25	-0.000983069			47.25	3.40576e-05	167.25	0.000317041	287.25	6.9397e-06	407.25	-0.00116	949.77	0.51792	949.77	0.35527	949.77	0.16662	949.77	0.10593
7.26	-1.08429e-05	107.26	0.35303	207.26	3.54309e-05	307.26	0.000541992	7.26	0.00699	87.26	-9.8175e-06	167.26	-0.00106			47.26	6.82983e-05	167.26	0.000304834	287.26	5.2124e-05	407.26	-0.00116	950.252	0.5179	950.252	0.35494	950.252	0.16658	950.252	0.1059
7.27	1.12793e-05	107.27	0.26065	207.27	-1.17981e-05	307.27	0.000516357	7.27	0.00563	87.27	1.03119e-05	167.27	-0.000979102			47.27	3.39966e-05	167.27	0.000319177	287.27	7.07092e-06	407.27	-0.00116	950.734	0.51787	950.734	0.35459	950.734	0.16656	950.734	0.10588
7.28	-1.091e-05	107.28	0.18729	207.28	3.55225e-05	307.28	0.000542908	7.28	0.00468	87.28	-9.78699e-06	167.28	-0.00106			47.28	6.84509e-05	167.28	0.000327417	287.28	5.18494e-05	407.28	-0.00116	951.216	0.51783	951.216	0.35426	951.216	0.16655	951.216	0.10586
7.29	1.13861e-05	107.29	0.13483	207.29	-1.20056e-05	307.29	0.000516663	7.29	0.00371	87.29	1.03333e-05	167.29	-0.000973303			47.29	3.42102e-05	167.29	0.00035061	287.29	7.08008e-06	407.29	-0.00113	951.698	0.51779	951.698	0.35394	951.698	0.16656	951.698	0.10586
7.3	-1.10046e-05	107.3	0.09839	207.3	3.5675e-05	307.3	0.000542603	7.3	0.00297	87.3	-9.8114e-06	167.3	-0.00105			47.3	6.83289e-05	167.3	0.000360986	287.3	5.20325e-05	407.3	-0.00114	952.18	0.51775	952.18	0.35364	952.18	0.16658	952.18	0.10587
7.31	1.14258e-05	107.31	0.07669	207.31	-1.15967e-05	307.31	0.000516357	7.31	0.00256	87.31	1.0321e-05	167.31	-0.000971167			47.31	3.43323e-05	167.31	0.000386316	287.31	6.96411e-06	407.31	-0.00111	952.663	0.51771	952.663	0.35336	952.663	0.16659	952.663	0.10588
7.32	-1.10901e-05	107.32	0.056	207.32	3.5553e-05	307.32	0.000542603	7.32	0.00218	87.32	-9.79614e-06	167.32	-0.00105			47.32	6.84509e-05	167.32	0.000357935	287.32	5.21545e-05	407.32	-0.00112	953.145	0.51766	953.145	0.35309	953.145	0.1666	953.145	0.10588
7.33	1.15051e-05	107.33	0.0422	207.33	-1.2204e-05	307.33	0.000515747	7.33	0.00188	87.33	1.03088e-05	167.33	-0.000965063			47.33	3.41187e-05	167.33	0.000318262	287.33	6.80847e-06	407.33	-0.0011	953.627	0.51763	953.627	0.35282	953.627	0.16661	953.627	0.10587
7.34	-1.11755e-05	107.34	0.03176	207.34	3.54004e-05	307.34	0.000542603	7.34	0.00167	87.34	-9.77173e-06	167.34	-0.00105			47.34	6.84509e-05	167.34	0.00032406	287.34	5.22766e-05	407.34	-0.00109	954.109	0.51759	954.109	0.35254	954.109	0.1666	954.109	0.10585
7.35	1.15662e-05	107.35	0.02326	207.35	-1.23749e-05	307.35	0.000516357	7.35	0.00143	87.35	1.03271e-05	167.35	-0.000965063			47.35	3.40271e-05	167.35	0.00034939	287.35	6.92139e-06	407.35	-0.00107	954.591	0.51756	954.591	0.35225	954.591	0.16659	954.591	0.1058
7.36	-1.12366e-05	107.36	0.01945	207.36	3.54614e-05	307.36	0.000542908	7.36	0.00123	87.36	-9.77783e-06	167.36	-0.00105			47.36	6.83289e-05	167.36	0.000342676	287.36	5.22156e-05	407.36	-0.00107	955.073	0.51753	955.073	0.35195	955.073	0.16657	955.073	0.10575
7.37	1.16302e-05	107.37	0.01566	207.37	-1.2085e-05	307.37	0.000516663	7.37	0.00113	87.37	1.03149e-05	167.37	-0.000962927			47.37	3.40271e-05	167.37	0.000338098	287.37	6.84509e-06	407.37	-0.00106	955.555	0.51751	955.555	0.35164	955.555	0.16656	955.555	0.10568
7.38	-1.13251e-05	107.38	0.01258	207.38	3.55835e-05	307.38	0.000543823	7.38	0.00105	87.38	-9.77783e-06	167.38	-0.00105			47.38	6.82373e-05	167.38	0.000333521	287.38	5.23071e-05	407.38	-0.00105	956.037	0.51748	956.037	0.35133	956.037	0.16654	956.037	0.10562
7.39	1.17004e-05	107.39	0.01151	207.39	-1.21155e-05	307.39	0.000516052	7.39	0.000993347	87.39	1.03333e-05	167.39	-0.000961401			47.39	3.41187e-05	167.39	0.000361292	287.39	6.83289e-06	407.39	-0.00104	956.519	0.51745	956.519	0.35102	956.519	0.16651	956.519	0.10556
7.4	-1.14075e-05	107.4	0.00953	207.4	3.55225e-05	307.4	0.000542908	7.4	0.000939331	87.4	-9.78394e-06	167.4	-0.00104			47.4	6.82678e-05	167.4	0.000360071	287.4	5.23682e-05	407.4	-0.00104	957.002	0.51741	957.002	0.35071	957.002	0.16648	957.002	0.1055
7.41	1.18011e-05	107.41	0.00861	207.41	-1.27167e-05	307.41	0.000515442	7.41	0.00106	87.41	1.02875e-05	167.41	-0.000960486			47.41	3.41492e-05	167.41	0.000365259	287.41	6.79626e-06	407.41	-0.00101	957.484	0.51736	957.484	0.35039	957.484	0.16645	957.484	0.10545
7.42	-1.14502e-05	107.42	0.00839	207.42	3.5553e-05	307.42	0.000543213	7.42	0.000990601	87.42	-9.78394e-06	167.42	-0.00104			47.42	6.85425e-05	167.42	0.000354272	287.42	5.24292e-05	407.42	-0.00102	957.966	0.51731	957.966	0.35007	957.966	0.1664	957.966	0.1054
7.43	1.18683e-05	107.43	0.00863	207.43	-1.25122e-05	307.43	0.000515442	7.43	0.000915527	87.43	1.03058e-05	167.43	-0.000957739			47.43	3.43018e-05	167.43	0.000365259	287.43	6.60095e-06	407.43	-0.001	958.448	0.51727	958.448	0.34973	958.448	0.16635	958.448	0.10536
7.44	-1.15387e-05	107.44	0.00728	207.44	3.55225e-05	307.44	0.000543518	7.44	0.000870361	87.44	-9.76563e-06	167.44	-0.00104			47.44	6.88171e-05	167.44	0.000356714	287.44	5.25208e-05	407.44	-0.00101	958.93	0.51723	958.93	0.3494	958.93	0.1663	958.93	0.10532
7.45	1.1911e-05	107.45	0.00679	207.45	-1.24207e-05	307.45	0.000515442	7.45	0.000908203	87.45	1.02966e-05	167.45	-0.000952551			47.45	3.44238e-05	167.45	0.00036709	287.45	6.61926e-06	407.45	-0.000989709	959.412	0.51721	959.412	0.34908	959.412	0.16626	959.412	0.10529
7.46	-1.15997e-05	107.46	0.00609	207.46	3.58887e-05	307.46	0.000543823	7.46	0.00082489	87.46	-9.78088e-06	167.46	-0.00103			47.46	6.88477e-05	167.46	0.000362817	287.46	5.25818e-05	407.46	-0.000996118	959.894	0.51719	959.894	0.34877	959.894	0.16624	959.894	0.10527
7.47	1.20026e-05	107.47	0.00624	207.47	-1.27411e-05	307.47	0.000515747	7.47	0.00103	87.47	1.03088e-05	167.47	-0.00094126			47.47	3.47595e-05	167.47	0.000374719	287.47	6.69861e-06	407.47	-0.000977197	960.376	0.51717	960.376	0.34846	960.376	0.16622	960.376	0.10525
7.48	-1.17157e-05	107.48	0.0059	207.48	3.5614e-05	307.48	0.000545044	7.48	0.000814209	87.48	-9.76563e-06	167.48	-0.00101			47.48	6.88477e-05	167.48	0.000366785	287.48	5.25208e-05	407.48	-0.00101	960.859	0.51715	960.859	0.34816	960.859	0.16621	960.859	0.10524
7.49	1.20758e-05	107.49	0.00529	207.49	-1.28418e-05	307.49	0.000515747	7.49	0.000874634	87.49	1.02966e-05	167.49	-0.000831396			47.49	3.479e-05	167.49	0.000377771	287.49	6.78711e-06	407.49	-0.00099856	961.341	0.51711	961.341	0.34785	961.341	0.16622	961.341	0.10523
7.5	-1.17981e-05	107.5	0.0046	207.5	3.58582e-05	307.5	0.000545654	7.5	0.000894775	87.5	-9.75952e-06	167.5	-0.000937292			47.5	6.89697e-05	167.5	0.000371057	287.5	5.26123e-05	407.5	-0.000993066	961.823	0.51706	961.823	0.34753	961.823	0.16622	961.823	0.10522
7.51	1.2204e-05	107.51	0.00422	207.51	-1.30127e-05	307.51	0.000515747	7.51	0.000992737	87.51	1.02905e-05	167.51	-0.000825293			47.51	3.49121e-05	167.51	0.000380823	287.51	6.68945e-06	407.51	-0.00098208	962.305	0.517	962.305	0.3472	962.305	0.16623	962.305	0.10522
7.52	-1.18317e-05	107.52	0.00379	207.52	3.58276e-05	307.52	0.000545654	7.52	0.000948486	87.52	-9.75342e-06	167.52	-0.000955908			47.52	6.90002e-05	167.52	0.000373193	287.52	5.25818e-05	407.52	-0.000981165	962.787	0.51694	962.787	0.34687	962.787	0.16623	962.787	0.10521
7.53	1.22559e-05	107.53	0.00357	207.53	-1.29425e-05	307.53	0.000515747	7.53	0.000946655	87.53	1.02997e-05	167.53	-0.000906165			47.53	3.50342e-05	167.53	0.000385095	287.53	6.51245e-06	407.53	-0.000968347	963.269	0.51688	963.269	0.34653	963.269	0.16622	963.269	0.10521
7.54	-1.1911e-05	107.54	0.0032	207.54	3.59497e-05	307.54	0.000545654	7.54	0.000681458	87.54	-9.74121e-06	167.54	-0.001			47.54	6.90613e-05	167.54	0.000378076	287.54	5.28259e-05	407.54	-0.000977808	963.751	0.51683	963.751	0.3462	963.751	0.16621	963.751	0.1052
7.55	1.23383e-05	107.55	0.00299	207.55	-1.29089e-05	307.55	0.000515442	7.55	0.000676575	87.55	1.02875e-05	167.55	-0.000927222			47.55	3.49731e-05	167.55	0.000386621	287.55	6.58569e-06	407.55	-0.00096499	964.233	0.51679	964.233	0.34588	964.233	0.16619	964.233	0.1052
7.56	-1.19659e-05	107.56	0.0027	207.56	3.63159e-05	307.56	0.000545349	7.56	0.000509644	87.56	-9.73511e-06	167.56	-0.00101			47.56	6.91223e-05	167.56	0.000377466	287.56	5.26428e-05	407.56	-0.000707422	964.716	0.51676	964.716	0.34557	964.716	0.16615	964.716	0.10518
7.57	1.24329e-05	107.57	0.0026	207.57	-1.2381e-05	307.57	0.000514832	7.57	0.00047699	87.57	1.02692e-05	167.57	-0.000930273			47.57	3.52783e-05	167.57	0.000388452	287.57	6.55518e-06	407.57	-0.00102	965.198	0.51674	965.198	0.34526	965.198	0.16612	965.198	0.10516
7.58	-1.20453e-05	107.58	0.00243	207.58	3.65601e-05	307.58	0.000545654	7.58	0.000305237	87.58	-9.74121e-06	167.58	-0.00102			47.58	6.90918e-05	167.58	0.000381738	287.58	5.26428e-05	407.58	-0.000966516	965.68	0.51673	965.68	0.34496	965.68	0.16608	965.68	0.10512
7.59	1.25153e-05	107.59	0.00245	207.59	-1.26343e-05	307.59	0.000515137	7.59	0.00039917	87.59	1.03027e-05	167.59	-0.000934851			47.59	3.54614e-05	167.59	0.000392419	287.59	6.61011e-06	407.59	-0.000943323	966.162	0.51672	966.162	0.34465	966.162	0.16605	966.162	0.10507
7.6	-1.21155e-05	107.6	0.00225	207.6	3.62549e-05	307.6	0.000546265	7.6	0.000344147	87.6	-9.74121e-06	167.6	-0.00102			47.6	6.89392e-05	167.6	0.000383875	287.6	5.27649e-05	407.6	-0.000944238	966.644	0.51671	966.644	0.34435	966.644	0.16603	966.644	0.10502
7.61	1.25916e-05	107.61	0.00226	207.61	-1.31195e-05	307.61	0.000515442	7.61	0.000371704	87.61	1.02844e-05	167.61	-0.000927832			47.61	3.55225e-05	167.61	0.000393945	287.61	6.53992e-06	407.61	-0.000929895	967.126	0.5167	967.126	0.34405	967.126	0.16602	967.126	0.10496
7.62	-1.21948e-05	107.62	0.00206	207.62	3.66821e-05	307.62	0.000545959	7.62	0.000334991	87.62	-9.73816e-06	167.62	-0.00101			47.62	6.91833e-05	167.62	0.0003854	287.62	5.27649e-05	407.62	-0.000936304	967.608	0.51669	967.608	0.34375	967.608	0.16602	967.608	0.10491
7.63	1.26404e-05	107.63	0.00209	207.63	-1.29944e-05	307.63	0.000515137	7.63	0.000297241	87.63	1.02783e-05	167.63	-0.000931494			47.63	3.55225e-05	167.63	0.000395166	287.63	6.36902e-06	407.63	-0.000920129	968.09	0.51669	968.09	0.34344	968.09	0.16603	968.09	0.10488
7.64	-1.22711e-05	107.64	0.00192	207.64	3.65601e-05	307.64	0.000546875	7.64	0.000119873	87.64	-9.7168e-06	167.64	-0.001			47.64	6.90918e-05	167.64	0.000387231	287.64	5.28564e-05	407.64	-0.000928064	968.572	0.51669	968.572	0.34313	968.572	0.16604	968.572	0.10486
7.65	1.2738e-05	107.65	0.002	207.65	-1.27655e-05	307.65	0.000515442	7.65	0.000120758	87.65	1.02753e-05	167.65	-0.000904028			47.65	3.57361e-05	167.65	0.000396997	287.65	6.53076e-06	407.65	-0.000898767	969.055	0.5167	969.055	0.3428	969.055	0.16605	969.055	0.10486
7.66	-1.23718e-05	107.66	0.00185	207.66	3.65906e-05	307.66	0.000547485	7.66	6.84814e-05	87.66	-9.7168e-06	167.66	-0.000998022			47.66	6.91223e-05	167.66	0.000389063	287.66	5.2948e-05	407.66	-0.000902429	969.537	0.5167	969.537	0.34246	969.537	0.16605	969.537	0.10487
7.67	1.28113e-05	107.67	0.00187	207.67	-1.28052e-05	307.67	0.000515747	7.67	0.000109528	87.67	1.02905e-05	167.67	-0.000916846			47.67	3.59497e-05	167.67	0.000400354	287.67	6.49414e-06	407.67	-0.000887476	970.019	0.5167	970.019	0.3421	970.019	0.16604	970.019	0.10489
7.68	-1.24664e-05	107.68	0.00171	207.68	3.70178e-05	307.68	0.000545654	7.68	8.49609e-05	87.68	-9.71985e-06	167.68	-0.001			47.68	6.91833e-05	167.68	0.000390588	287.68	5.28259e-05	407.68	-0.000889917	970.501	0.51671	970.501	0.34174	970.501	0.16603	970.501	0.1049
7.69	1.2851e-05	107.69	0.00173	207.69	-1.28693e-05	307.69	0.000512085	7.69	0.000103912	87.69	1.02753e-05	167.69	-0.000917456			47.69	3.58276e-05	167.69	0.000399744	287.69	6.55823e-06	407.69	-0.000858179	970.983	0.51672	970.983	0.34138	970.983	0.16601	970.983	0.10491
7.7	-1.25519e-05	107.7	0.00164	207.7	3.67737e-05	307.7	0.000544739	7.7	5.39551e-05	87.7	-9.71375e-06	167.7	-0.000999243			47.7	6.93665e-05	167.7	0.000391199	287.7	5.29175e-05	407.7	-0.000795007	971.465	0.51672	971.465	0.34103	971.465	0.16599	971.465	0.1049
7.71	1.29364e-05	107.71	0.00171	207.71	-1.38855e-05	307.71	0.000513611	7.71	6.91833e-05	87.71	1.02478e-05	167.71	-0.000914709			47.71	3.60718e-05	167.71	0.000400049	287.71	6.57654e-06	407.71	-0.000819421	971.947	0.51673	971.947	0.34069	971.947	0.16597	971.947	0.10488
7.72	-1.26007e-05	107.72	0.00149	207.72	3.59497e-05	307.72	0.000545654	7.72	4.66919e-05	87.72	-9.71985e-06	167.72	-0.000998328			47.72	6.91223e-05	167.72	0.000390283	287.72	5.2887e-05	407.72	-0.000832239	972.429	0.51673	972.429	0.34037	972.429	0.16594	972.429	0.10485
7.73	1.30066e-05	107.73	0.00148	207.73	-1.3916e-05	307.73	0.000512695	7.73	6.51245e-05	87.73	1.02509e-05	167.73	-0.000914099			47.73	3.61938e-05	167.73	0.000399133	287.73	6.47583e-06	407.73	-0.000809961	972.912	0.51674	972.912	0.34005	972.912	0.16591	972.912	0.10482
7.74	-1.27197e-05	107.74	0.00136	207.74	3.61023e-05	307.74	0.00054718	7.74	4.03748e-05	87.74	-9.69238e-06	167.74	-0.001			47.74	6.92444e-05	167.74	0.000388757	287.74	5.30701e-05	407.74	-0.000813318	973.394	0.51674	973.394	0.33974	973.394	0.16586	973.394	0.10478
7.75	1.30707e-05	107.75	0.00144	207.75	-1.40869e-05	307.75	0.000513916	7.75	6.31714e-05	87.75	1.02448e-05	167.75	-0.000915015			47.75	3.63159e-05	167.75	0.000397607	287.75	6.43005e-06	407.75	-0.000806604	973.876	0.51675	973.876	0.33945	973.876	0.16581	973.876	0.10476
7.76	-1.27747e-05	107.76	0.00128	207.76	3.61633e-05	307.76	0.000558167	7.76	3.55835e-05	87.76	-9.69849e-06	167.76	-0.001			47.76	6.92749e-05	167.76	0.000388757	287.76	5.3009e-05	407.76	-0.000805078	974.358	0.51677	974.358	0.33917	974.358	0.16576	974.358	0.10473
7.77	1.31836e-05	107.77	0.00132	207.77	-1.3916e-05	307.77	0.00052002	7.77	4.48303e-05	87.77	1.02325e-05	167.77	-0.000908606			47.77	3.6438e-05	167.77	0.000397607	287.77	6.5094e-06	407.77	-0.000802026	974.84	0.51679	974.84	0.33892	974.84	0.16572	974.84	0.10472
7.78	-1.28448e-05	107.78	0.00113	207.78	3.61938e-05	307.78	0.000551147	7.78	1.42731e-05	87.78	-9.68933e-06	167.78	-0.000994055			47.78	6.93665e-05	167.78	0.000388147	287.78	5.28564e-05	407.78	-0.000806299	975.322	0.51681	975.322	0.33868	975.322	0.16568	975.322	0.1047
7.79	1.32385e-05	107.79	0.00118	207.79	-1.40076e-05	307.79	0.000517273	7.79	2.95715e-05	87.79	1.026e-05	167.79	-0.000909521			47.79	3.66516e-05	167.79	0.000397607	287.79	6.61011e-06	407.79	-0.000797144	975.804	0.51683	975.804	0.33847	975.804	0.16566	975.804	0.10468
7.8	-1.29608e-05	107.8	0.00106	207.8	3.63159e-05	307.8	0.000550842	7.8	-4.50745e-06	87.8	-9.67712e-06	167.8	-0.000992834			47.8	6.92444e-05	167.8	0.000387842	287.8	5.29785e-05	407.8	-0.000803552	976.286	0.51684	976.286	0.33826	976.286	0.16564	976.286	0.10467
7.81	1.33606e-05	107.81	0.00115	207.81	-1.39771e-05	307.81	0.000516663	7.81	1.18103e-05	87.81	1.02417e-05	167.81	-0.000908301			47.81	3.66516e-05	167.81	0.000397302	287.81	6.40564e-06	407.81	-0.000793176	976.768	0.51684	976.768	0.33805	976.768	0.16564	976.768	0.10465
7.82	-1.30157e-05	107.82	0.00103	207.82	3.64075e-05	307.82	0.00055542	7.82	-1.10077e-05	87.82	-9.68933e-06	167.82	-0.000991003			47.82	6.9458e-05	167.82	0.000388147	287.82	5.30396e-05	407.82	-0.000798975	977.25	0.51684	977.25	0.33784	977.25	0.16564	977.25	0.10462
7.83	1.33789e-05	107.83	0.00112	207.83	-1.41296e-05	307.83	0.000521851	7.83	1.13983e-05	87.83	1.02692e-05	167.83	-0.000904639			47.83	3.68347e-05	167.83	0.000397302	287.83	6.31104e-06	407.83	-0.000786768	977.733	0.51683	977.733	0.33762	977.733	0.16563	977.733	0.10459
7.84	-1.30646e-05	107.84	0.00101	207.84	3.65906e-05	307.84	0.000552979	7.84	-1.10229e-05	87.84	-9.67407e-06	167.84	-0.000989172			47.84	6.9458e-05	167.84	0.000388452	287.84	5.3009e-05	407.84	-0.000794702	978.215	0.51683	978.215	0.33739	978.215	0.16563	978.215	0.10456
7.85	1.35071e-05	107.85	0.00109	207.85	-1.44592e-05	307.85	0.000519104	7.85	1.13983e-05	87.85	1.02661e-05	167.85	-0.000903723			47.85	3.69873e-05	167.85	0.000397607	287.85	6.44836e-06	407.85	-0.000782495	978.697	0.51681	978.697	0.33718	978.697	0.16562	978.697	0.10452
7.86	-1.31256e-05	107.86	0.000971375	207.86	3.62549e-05	307.86	0.000551758	7.86	-1.10443e-05	87.86	-6.38733e-06	167.86	-0.000988257			47.86	6.95801e-05	167.86	0.000388452	287.86	5.2948e-05	407.86	-0.000787378	979.179	0.5168	979.179	0.33698	979.179	0.16561	979.179	0.10448
7.87	1.35864e-05	107.87	0.00105	207.87	-1.43127e-05	307.87	0.000516968	7.87	1.14563e-05	87.87	1.96472e-05	167.87	-0.000901892			47.87	3.70483e-05	167.87	0.000397913	287.87	6.4209e-06	407.87	-0.000775171	979.661	0.51677	979.661	0.33679	979.661	0.1656	979.661	0.10445
7.88	-1.31409e-05	107.88	0.000937805	207.88	3.6377e-05	307.88	0.000551758	7.88	-1.11298e-05	87.88	1.09741e-05	167.88	-0.000985815			47.88	6.95801e-05	167.88	0.000389368	287.88	5.30396e-05	407.88	-0.000775476	980.143	0.51674	980.143	0.33661	980.143	0.1656	980.143	0.10441
7.89	1.37695e-05	107.89	0.00103	207.89	-1.42517e-05	307.89	0.000523682	7.89	1.14716e-05	87.89	4.59595e-05	167.89	-0.000901587			47.89	3.73535e-05	167.89	0.000398828	287.89	6.36292e-06	407.89	-0.000766016	980.625	0.51669	980.625	0.33645	980.625	0.1656	980.625	0.10439
7.9	-1.29333e-05	107.9	0.000914612	207.9	3.66211e-05	307.9	0.000553589	7.9	-1.11603e-05	87.9	4.26025e-05	167.9	-0.000984595			47.9	6.96411e-05	167.9	0.000390283	287.9	5.29785e-05	407.9	-0.000768762	981.107	0.51664	981.107	0.3363	981.107	0.16561	981.107	0.10438
7.91	1.41907e-05	107.91	0.00099884	207.91	-1.41602e-05	307.91	0.000520935	7.91	1.1557e-05	87.91	7.60498e-05	167.91	-0.000900671			47.91	3.76587e-05	167.91	0.000399133	287.91	6.41785e-06	407.91	-0.000758997	981.59	0.51659	981.59	0.33615	981.59	0.16563	981.59	0.10438
7.92	-1.23169e-05	107.92	0.000888672	207.92	3.6438e-05	307.92	0.000552979	7.92	-1.11542e-05	87.92	6.46057e-05	167.92	-0.000984595			47.92	6.97021e-05	167.92	0.000390283	287.92	5.29175e-05	407.92	-0.000762964	982.072	0.51655	982.072	0.33602	982.072	0.16565	982.072	0.1044
7.93	1.4859e-05	107.93	0.000973511	207.93	-1.4682e-05	307.93	0.000517273	7.93	1.15814e-05	87.93	8.98437e-05	167.93	-0.000900061			47.93	3.75366e-05	167.93	0.000399744	287.93	6.25305e-06	407.93	-0.000759302	982.554	0.51654	982.554	0.3359	982.554	0.16568	982.554	0.10443
7.94	-1.22833e-05	107.94	0.000859375	207.94	3.65295e-05	307.94	0.000553894	7.94	-1.1145e-05	87.94	9.68018e-05	167.94	-0.000983984			47.94	6.99463e-05	167.94	0.000390283	287.94	5.31006e-05	407.94	-0.000766931	983.036	0.51654	983.036	0.3358	983.036	0.16571	983.036	0.10446
7.95	1.53381e-05	107.95	0.000941772	207.95	-1.47186e-05	307.95	0.000517578	7.95	1.16364e-05	87.95	0.000242065	167.95	-0.000880225			47.95	3.74756e-05	167.95	0.000399133	287.95	6.26831e-06	407.95	-0.000744348	983.518	0.51657	983.518	0.33571	983.518	0.16573	983.518	0.10448
7.96	-1.05927e-05	107.96	0.000827332	207.96	3.68042e-05	307.96	0.000553589	7.96	-1.1145e-05	87.96	0.000785828	167.96	-0.000981543			47.96	6.97937e-05	167.96	0.000389978	287.96	5.31006e-05	407.96	-0.000743433	984	0.51661	984	0.33562	984	0.16575	984	0.10448
7.97	1.90704e-05	107.97	0.000918884	207.97	-1.41907e-05	307.97	0.000517883	7.97	1.16669e-05	87.97	0.0014	167.97	-0.000894873			47.97	3.76282e-05	167.97	0.000400049	287.97	6.27747e-06	407.97	-0.000733362	984.482	0.51665	984.482	0.33553	984.482	0.16575	984.482	0.10448
7.98	-6.93359e-06	107.98	0.000804749	207.98	3.69568e-05	307.98	0.000554199	7.98	-1.12061e-05	87.98	0.00217	167.98	-0.000980017			47.98	7.01599e-05	167.98	0.000390588	287.98	5.31616e-05	407.98	-0.000744348	984.964	0.51669	984.964	0.33543	984.964	0.16574	984.964	0.10446
7.99	2.4054e-05	107.99	0.00089325	207.99	-1.45294e-05	307.99	0.000517883	7.99	1.16608e-05	87.99	0.00255	167.99	-0.000896704			47.99	3.78113e-05	167.99	0.000400354	287.99	6.34766e-06	407.99	-0.000733362	985.447	0.51671	985.447	0.33531	985.447	0.16573	985.447	0.10442
8	1.46484e-06	108	0.000778198	208	3.69568e-05	308	0.00055481	8	-1.12793e-05	88	0.00281	168	-0.000979407			48	6.98853e-05	168	0.000390894	288	5.30396e-05	408	-0.000742517	985.929	0.51671	985.929	0.33519	985.929	0.16571	985.929	0.10437
8.01	3.48206e-05	108.01	0.000868835	208.01	-1.43738e-05	308.01	0.000517883	8.01	1.17065e-05	88.01	0.00328	168.01	-0.000893347			48.01	3.75977e-05	168.01	0.000400049	288.01	6.25e-06	408.01	-0.000729395	986.411	0.5167	986.411	0.33507	986.411	0.16571	986.411	0.10433
8.02	1.2973e-05	108.02	0.000760803	208.02	3.68652e-05	308.02	0.000555115	8.02	-1.1261e-05	88.02	0.00385	168.02	-0.000977881			48.02	6.98547e-05	168.02	0.000390894	288.02	5.31006e-05	408.02	-0.000734583	986.893	0.51668	986.893	0.33495	986.893	0.16571	986.893	0.10428
8.03	5.19409e-05	108.03	0.000852966	208.03	-1.45874e-05	308.03	0.000517883	8.03	1.17004e-05	88.03	0.00542	168.03	-0.000893347			48.03	3.74756e-05	168.03	0.000400049	288.03	6.17065e-06	408.03	-0.000726648	987.375	0.51666	987.375	0.33485	987.375	0.16573	987.375	0.10423
8.04	3.00293e-05	108.04	0.000748596	208.04	3.68347e-05	308.04	0.00055542	8.04	-1.1264e-05	88.04	0.00775	168.04	-0.00097666			48.04	6.97937e-05	168.04	0.000391504	288.04	5.31311e-05	408.04	-0.000727563	987.857	0.51663	987.857	0.33477	987.857	0.16577	987.857	0.10419
8.05	6.88782e-05	108.05	0.000841675	208.05	-1.49231e-05	308.05	0.000518188	8.05	1.16882e-05	88.05	0.00962	168.05	-0.000886633			48.05	3.71704e-05	168.05	0.000400354	288.05	6.16455e-06	408.05	-0.000718713	988.339	0.51661	988.339	0.33469	988.339	0.16581	988.339	0.10417
8.06	5.79834e-05	108.06	0.000741882	208.06	3.68042e-05	308.06	0.00055542	8.06	-1.12946e-05	88.06	0.01173	168.06	-0.000970251			48.06	6.98547e-05	168.06	0.000390894	288.06	5.3009e-05	408.06	-0.000724512	988.821	0.5166	988.821	0.33461	988.821	0.16587	988.821	0.10416
8.07	0.000115723	108.07	0.000844727	208.07	-1.47095e-05	308.07	0.000517883	8.07	1.1676e-05	88.07	0.01353	168.07	-0.000840857			48.07	3.74756e-05	168.07	0.000400354	288.07	6.20422e-06	408.07	-0.000714746	989.303	0.51659	989.303	0.33454	989.303	0.16592	989.303	0.10416
8.08	0.000119873	108.08	0.000745544	208.08	3.68958e-05	308.08	0.00055542	8.08	-1.13281e-05	88.08	0.01577	168.08	-0.000933325			48.08	6.99158e-05	168.08	0.000390588	288.08	5.30701e-05	408.08	-0.000719324	989.785	0.51658	989.785	0.33446	989.785	0.16597	989.785	0.10418
8.09	0.000193298	108.09	0.000843506	208.09	-1.49506e-05	308.09	0.000517883	8.09	1.1734e-05	88.09	0.01946	168.09	-0.000852148			48.09	3.7384e-05	168.09	0.000399744	288.09	6.17981e-06	408.09	-0.000708948	990.268	0.51656	990.268	0.33438	990.268	0.166	990.268	0.1042
8.1	0.000173737	108.1	0.000731812	208.1	3.72314e-05	308.1	0.000556335	8.1	-1.13068e-05	88.1	0.02166	168.1	-0.000937598			48.1	7.00378e-05	168.1	0.000390283	288.1	5.32532e-05	408.1	-0.000717493	990.75	0.51654	990.75	0.33431	990.75	0.16603	990.75	0.10424
8.11	0.000294464	108.11	0.000827637	208.11	-1.44653e-05	308.11	0.000517578	8.11	1.17706e-05	88.11	0.02376	168.11	-0.000847571			48.11	3.75061e-05	168.11	0.000399438	288.11	6.15234e-06	408.11	-0.000701929	991.232	0.51652	991.232	0.33424	991.232	0.16605	991.232	0.10427
8.12	0.000350647	108.12	0.000721741	208.12	3.72925e-05	308.12	0.000555725	8.12	-1.13159e-05	88.12	0.02603	168.12	-0.00093302			48.12	7.01599e-05	168.12	0.000390283	288.12	5.32837e-05	408.12	-0.000709863	991.714	0.51648	991.714	0.3342	991.714	0.16606	991.714	0.10431
8.13	0.00051178	108.13	0.000847778	208.13	-1.45569e-05	308.13	0.000517578	8.13	1.17371e-05	88.13	0.02814	168.13	-0.00084635			48.13	3.74756e-05	168.13	0.000399438	288.13	6.11572e-06	408.13	-0.000698877	992.196	0.51645	992.196	0.33416	992.196	0.16607	992.196	0.10434
8.14	0.000686646	108.14	0.000726929	208.14	3.72925e-05	308.14	0.000556335	8.14	-1.13129e-05	88.14	0.02984	168.14	-0.00093302			48.14	7.02209e-05	168.14	0.000389978	288.14	5.32227e-05	408.14	-0.000702539	992.678	0.51642	992.678	0.33414	992.678	0.16609	992.678	0.10437
8.15	0.000954895	108.15	0.000851135	208.15	-1.47278e-05	308.15	0.000518188	8.15	1.17615e-05	88.15	0.03141	168.15	-0.000816748			48.15	3.76892e-05	168.15	0.000398828	288.15	6.10046e-06	408.15	-0.000696436	993.16	0.51641	993.16	0.33413	993.16	0.16611	993.16	0.1044
8.16	0.0013	108.16	0.00079071	208.16	3.74756e-05	308.16	0.000556641	8.16	-1.12885e-05	88.16	0.03309	168.16	-0.000907385			48.16	7.03735e-05	168.16	0.000389368	288.16	5.33752e-05	408.16	-0.00069613	993.643	0.5164	993.643	0.33412	993.643	0.16614	993.643	0.10441
8.17	0.00187	108.17	0.000874939	208.17	-1.48468e-05	308.17	0.00052002	8.17	1.17767e-05	88.17	0.03554	168.17	-0.000828955			48.17	3.75671e-05	168.17	0.000397913	288.17	6.02417e-06	408.17	-0.000680872	994.125	0.51641	994.125	0.33411	994.125	0.16616	994.125	0.10442
8.18	0.0026	108.18	0.000759583	208.18	3.73535e-05	308.18	0.000556946	8.18	-1.12579e-05	88.18	0.03894	168.18	-0.000916541			48.18	7.05566e-05	168.18	0.000388452	288.18	5.32837e-05	408.18	-0.00069491	994.607	0.51644	994.607	0.33409	994.607	0.16619	994.607	0.10441
8.19	0.00404	108.19	0.000854492	208.19	-1.49109e-05	308.19	0.00052124	8.19	1.1795e-05	88.19	0.04335	168.19	-0.000832007			48.19	3.76282e-05	168.19	0.000397607	288.19	6.10046e-06	408.19	-0.000688196	995.089	0.51647	995.089	0.33407	995.089	0.1662	995.089	0.1044
8.2	0.00622	108.2	0.000743408	208.2	3.75061e-05	308.2	0.000557556	8.2	-1.13586e-05	88.2	0.04855	168.2	-0.000918982			48.2	7.06787e-05	168.2	0.000388147	288.2	5.34668e-05	408.2	-0.000691858	995.571	0.5165	995.571	0.33406	995.571	0.16622	995.571	0.10439
8.21	0.00685	108.21	0.000835876	208.21	-1.4679e-05	308.21	0.000518494	8.21	1.18042e-05	88.21	0.05615	168.21	-0.000834143			48.21	3.77502e-05	168.21	0.000397607	288.21	6.03943e-06	408.21	-0.000680261	996.053	0.51652	996.053	0.33406	996.053	0.16623	996.053	0.10439
8.22	0.00784	108.22	0.000725708	208.22	3.76587e-05	308.22	0.000557861	8.22	-1.13251e-05	88.22	0.06143	168.22	-0.000919592			48.22	7.05566e-05	168.22	0.000387842	288.22	5.34363e-05	408.22	-0.000691248	996.535	0.51654	996.535	0.33409	996.535	0.16626	996.535	0.10439
8.23	0.0067	108.23	0.000827026	208.23	-1.47095e-05	308.23	0.00052063	8.23	1.17798e-05	88.23	0.06854	168.23	-0.000835059			48.23	3.77197e-05	168.23	0.000397607	288.23	5.98755e-06	408.23	-0.000683008	997.017	0.51656	997.017	0.33415	997.017	0.16631	997.017	0.10439
8.24	0.00525	108.24	0.000716248	208.24	3.75061e-05	308.24	0.000560303	8.24	-1.13251e-05	88.24	0.07675	168.24	-0.000919897			48.24	7.07092e-05	168.24	0.000387537	288.24	5.35278e-05	408.24	-0.000686365	997.499	0.51657	997.499	0.33425	997.499	0.16637	997.499	0.1044
8.25	0.0043	108.25	0.000812378	208.25	-1.49445e-05	308.25	0.000518494	8.25	1.17584e-05	88.25	0.08569	168.25	-0.000831091			48.25	3.74756e-05	168.25	0.000396387	288.25	5.92651e-06	408.25	-0.000677209	997.982	0.51659	997.982	0.33439	997.982	0.16646	997.982	0.1044
8.26	0.00367	108.26	0.000705872	208.26	3.76587e-05	308.26	0.000558472	8.26	-1.13434e-05	88.26	0.09521	168.26	-0.000920203			48.26	7.09839e-05	168.26	0.000386926	288.26	5.35278e-05	408.26	-0.000683313	998.464	0.5166	998.464	0.33456	998.464	0.16656	998.464	0.10439
8.27	0.00333	108.27	0.000803528	208.27	-1.48926e-05	308.27	0.000518494	8.27	1.17798e-05	88.27	0.10934	168.27	-0.000834753			48.27	3.78113e-05	168.27	0.000395471	288.27	5.85327e-06	408.27	-0.000674768	998.946	0.51662	998.946	0.33475	998.946	0.16667	998.946	0.10438
8.28	0.0031	108.28	0.000694275	208.28	3.79944e-05	308.28	0.000560303	8.28	-1.13312e-05	88.28	0.12357	168.28	-0.000918982			48.28	7.10449e-05	168.28	0.000385706	288.28	5.34058e-05	408.28	-0.000681482	999.428	0.51663	999.428	0.33496	999.428	0.16678	999.428	0.10437
8.29	0.00294	108.29	0.000795898	208.29	-1.46179e-05	308.29	0.000518494	8.29	1.18225e-05	88.29	0.1384	168.29	-0.000833838			48.29	3.79333e-05	168.29	0.000394861	288.29	6.01196e-06	408.29	-0.000671411	999.91	0.51665	999.91	0.33519	999.91	0.16687	999.91	0.10435
8.3	0.00277	108.3	0.000688171	208.3	3.80249e-05	308.3	0.000558777	8.3	-1.13861e-05	88.3	0.16281	168.3	-0.000918372			48.3	7.09229e-05	168.3	0.00038479	288.3	5.35278e-05	408.3	-0.000678735	1000.39	0.51667	1000.39	0.33544	1000.39	0.16696	1000.39	0.10435
8.31	0.00263	108.31	0.000790405	208.31	-1.50269e-05	308.31	0.000518494	8.31	1.18103e-05	88.31	0.19672	168.31	-0.000832617			48.31	3.81165e-05	168.31	0.000393945	288.31	5.86243e-06	408.31	-0.000669275	1000.87	0.51669	1000.87	0.33572	1000.87	0.16702	1000.87	0.10436
8.32	0.0024	108.32	0.000679016	208.32	3.78418e-05	308.32	0.000559082	8.32	-1.13831e-05	88.32	0.24731	168.32	-0.000917151			48.32	7.10449e-05	168.32	0.000384485	288.32	5.36499e-05	408.32	-0.000672021	1001.36	0.51671	1001.36	0.33602	1001.36	0.16708	1001.36	0.10439
8.33	0.00227	108.33	0.000777588	208.33	-1.49231e-05	308.33	0.000518494	8.33	1.18164e-05	88.33	0.30063	168.33	-0.000830786			48.33	3.80859e-05	168.33	0.00039364	288.33	5.74341e-06	408.33	-0.000665002	1001.84	0.51673	1001.84	0.33636	1001.84	0.16713	1001.84	0.10444
8.34	0.00214	108.34	0.000670166	208.34	3.78418e-05	308.34	0.000559082	8.34	-1.13525e-05	88.34	0.37292	168.34	-0.000914099			48.34	7.09229e-05	168.34	0.00038418	288.34	5.3833e-05	408.34	-0.000672632	1002.32	0.51674	1002.32	0.33672	1002.32	0.16718	1002.32	0.1045
8.35	0.00209	108.35	0.000814209	208.35	-1.48621e-05	308.35	0.000522156	8.35	1.18378e-05	88.35	0.4895	168.35	-0.00082865			48.35	3.79944e-05	168.35	0.00039364	288.35	5.74951e-06	408.35	-0.000664392	1002.8	0.51676	1002.8	0.33712	1002.8	0.16723	1002.8	0.10457
8.36	0.00195	108.36	0.000688782	208.36	3.80859e-05	308.36	0.000561523	8.36	-1.13495e-05	88.36	0.64453	168.36	-0.000906775			48.36	7.1106e-05	168.36	0.000383569	288.36	5.3772e-05	408.36	-0.00067019	1003.28	0.51678	1003.28	0.33752	1003.28	0.16728	1003.28	0.10463
8.37	0.00184	108.37	0.00078125	208.37	-1.38855e-05	308.37	0.000518188	8.37	1.18225e-05	88.37	0.81482	168.37	-0.000828955			48.37	3.81165e-05	168.37	0.00039303	288.37	5.71289e-06	408.37	-0.000659814	1003.77	0.5168	1003.77	0.33794	1003.77	0.16734	1003.77	0.1047
8.38	0.00181	108.38	0.000673218	208.38	3.91846e-05	308.38	0.000559998	8.38	-1.14075e-05	88.38	1.01624	168.38	-0.000915015			48.38	7.10144e-05	168.38	0.000382959	288.38	5.36804e-05	408.38	-0.000666223	1004.25	0.51684	1004.25	0.33838	1004.25	0.16742	1004.25	0.10476
8.39	0.00177	108.39	0.000768738	208.39	-1.39771e-05	308.39	0.000518799	8.39	1.18591e-05	88.39	1.21826	168.39	-0.000827734			48.39	3.8269e-05	168.39	0.000392114	288.39	5.75867e-06	408.39	-0.000656152	1004.73	0.51689	1004.73	0.33883	1004.73	0.16751	1004.73	0.10482
8.4	0.00169	108.4	0.000661011	208.4	3.83911e-05	308.4	0.000560608	8.4	-1.14014e-05	88.4	1.46729	168.4	-0.000913489			48.4	7.10144e-05	168.4	0.000382654	288.4	5.3833e-05	408.4	-0.00066134	1005.21	0.51696	1005.21	0.33931	1005.21	0.16762	1005.21	0.10489
8.41	0.00163	108.41	0.000759583	208.41	-1.48621e-05	308.41	0.000519409	8.41	1.18988e-05	88.41	1.53778	168.41	-0.000827124			48.41	3.81775e-05	168.41	0.000390894	288.41	5.69153e-06	408.41	-0.00065127	1005.7	0.51706	1005.7	0.33981	1005.7	0.16775	1005.7	0.10497
8.42	0.00156	108.42	0.000649414	208.42	3.82996e-05	308.42	0.000563049	8.42	-1.14105e-05	88.42	1.67603	168.42	-0.000911963			48.42	7.1167e-05	168.42	0.000381738	288.42	5.38635e-05	408.42	-0.000656152	1006.18	0.51718	1006.18	0.34036	1006.18	0.1679	1006.18	0.10506
8.43	0.00144	108.43	0.000751038	208.43	-1.49567e-05	308.43	0.000518799	8.43	1.18713e-05	88.43	1.93054	168.43	-0.000825293			48.43	3.8208e-05	168.43	0.000390894	288.43	5.58167e-06	408.43	-0.000650049	1006.66	0.51733	1006.66	0.34094	1006.66	0.16807	1006.66	0.10516
8.44	0.0014	108.44	0.000646057	208.44	3.89099e-05	308.44	0.000560303	8.44	-1.14166e-05	88.44	2.14569	168.44	-0.000909827			48.44	7.10754e-05	168.44	0.000381738	288.44	5.3833e-05	408.44	-0.000654321	1007.14	0.5175	1007.14	0.34154	1007.14	0.16826	1007.14	0.10528
8.45	0.00125	108.45	0.000738525	208.45	-1.48315e-05	308.45	0.000518494	8.45	1.18896e-05	88.45	2.35901	168.45	-0.000824072			48.45	3.8208e-05	168.45	0.000391199	288.45	5.55115e-06	408.45	-0.000646692	1007.62	0.51769	1007.62	0.34217	1007.62	0.16847	1007.62	0.10542
8.46	0.000891418	108.46	0.000623169	208.46	3.83301e-05	308.46	0.000560913	8.46	-1.14502e-05	88.46	2.52136	168.46	-0.000908911			48.46	7.1228e-05	168.46	0.000380823	288.46	5.38635e-05	408.46	-0.000654626	1008.11	0.51789	1008.11	0.34281	1008.11	0.16869	1008.11	0.10556
8.47	0.000271912	108.47	0.000723267	208.47	-1.42212e-05	308.47	0.000518494	8.47	1.18988e-05	88.47	2.54089	168.47	-0.000822546			48.47	3.82996e-05	168.47	0.000390283	288.47	5.50232e-06	408.47	-0.000644556	1008.59	0.51808	1008.59	0.34345	1008.59	0.16891	1008.59	0.1057
8.48	-5.21851e-05	108.48	0.000620422	208.48	3.98865e-05	308.48	0.000560913	8.48	-1.15112e-05	88.48	2.46887	168.48	-0.000906775			48.48	7.13196e-05	168.48	0.000380518	288.48	5.38025e-05	408.48	-0.000650659	1009.07	0.51826	1009.07	0.3441	1009.07	0.16913	1009.07	0.10584
8.49	0.000622559	108.49	0.000720215	208.49	-1.40381e-05	308.49	0.000518799	8.49	1.18988e-05	88.49	2.22809	168.49	-0.000814307			48.49	3.82996e-05	168.49	0.000389368	288.49	5.62134e-06	408.49	-0.00064303	1009.55	0.51842	1009.55	0.34474	1009.55	0.16934	1009.55	0.10597
8.5	-0.000238647	108.5	0.000613098	208.5	3.91235e-05	308.5	0.000561523	8.5	-1.15295e-05	88.5	1.90948	168.5	-0.000902808			48.5	7.09534e-05	168.5	0.000378992	288.5	5.3894e-05	408.5	-0.000650659	1010.03	0.51855	1010.03	0.34537	1010.03	0.16952	1010.03	0.10608
8.51	-0.000140686	108.51	0.000700684	208.51	-1.44043e-05	308.51	0.000528259	8.51	1.19598e-05	88.51	1.61804	168.51	-0.000816748			48.51	3.83606e-05	168.51	0.000387231	288.51	5.59082e-06	408.51	-0.000644556	1010.52	0.51865	1010.52	0.34598	1010.52	0.16968	1010.52	0.10617
8.52	-0.000144348	108.52	0.000578918	208.52	4.26636e-05	308.52	0.00056427	8.52	-1.15448e-05	88.52	1.37024	168.52	-0.000901892			48.52	7.1106e-05	168.52	0.000377466	288.52	5.39551e-05	408.52	-0.000649133	1011	0.51872	1011	0.34656	1011	0.1698	1011	0.10623
8.53	-0.000187073	108.53	0.000696716	208.53	-7.41577e-06	308.53	0.000522766	8.53	1.19446e-05	88.53	1.17889	168.53	-0.000817664			48.53	3.84521e-05	168.53	0.000386926	288.53	5.45044e-06	408.53	-0.000639368	1011.48	0.51876	1011.48	0.3471	1011.48	0.16989	1011.48	0.10627
8.54	-5.04456e-05	108.54	0.000600586	208.54	5.02319e-05	308.54	0.000572205	8.54	-1.15417e-05	88.54	1.03149	168.54	-0.000903723			48.54	7.1167e-05	168.54	0.000376855	288.54	5.41687e-05	408.54	-0.000645166	1011.96	0.51877	1011.96	0.34759	1011.96	0.16995	1011.96	0.1063
8.55	1.2146e-05	108.55	0.000705566	208.55	2.83203e-05	308.55	0.000523987	8.55	1.1972e-05	88.55	0.91675	168.55	-0.000816443			48.55	3.86353e-05	168.55	0.000385706	288.55	5.40161e-06	408.55	-0.000637537	1012.45	0.51874	1012.45	0.34803	1012.45	0.16999	1012.45	0.10631
8.56	-1.86462e-05	108.56	0.000603027	208.56	7.16858e-05	308.56	0.000581055	8.56	-1.15631e-05	88.56	0.82611	168.56	-0.000902502			48.56	7.12891e-05	168.56	0.00037533	288.56	5.40466e-05	408.56	-0.000637537	1012.93	0.51868	1012.93	0.34839	1012.93	0.17001	1012.93	0.10629
8.57	3.23486e-06	108.57	0.000707092	208.57	1.00098e-05	308.57	0.000545349	8.57	1.19995e-05	88.57	0.75897	168.57	-0.000816748			48.57	3.86963e-05	168.57	0.00038418	288.57	5.41077e-06	408.57	-0.000633569	1013.41	0.51857	1013.41	0.34869	1013.41	0.17	1013.41	0.10624
8.58	-2.39563e-05	108.58	0.000601807	208.58	7.79419e-05	308.58	0.000595398	8.58	-1.15906e-05	88.58	0.69763	168.58	-0.000897009			48.58	7.14111e-05	168.58	0.000374414	288.58	5.39246e-05	408.58	-0.000640894	1013.89	0.51842	1013.89	0.3489	1013.89	0.16997	1013.89	0.10616
8.59	1.07727e-05	108.59	0.000703735	208.59	1.83411e-05	308.59	0.000579529	8.59	1.2088e-05	88.59	0.64789	168.59	-0.000807593			48.59	3.87573e-05	168.59	0.000383569	288.59	5.39856e-06	408.59	-0.000632959	1014.37	0.51824	1014.37	0.34903	1014.37	0.1699	1014.37	0.10603
8.6	-1.58691e-05	108.6	0.000601501	208.6	7.00073e-05	308.6	0.000626526	8.6	-1.16608e-05	88.6	0.60608	168.6	-0.000895178			48.6	7.09534e-05	168.6	0.000373193	288.6	5.40466e-05	408.6	-0.000636621	1014.86	0.51802	1014.86	0.34907	1014.86	0.1698	1014.86	0.10587
8.61	1.8219e-05	108.61	0.000704041	208.61	1.88599e-05	308.61	0.000598755	8.61	1.20972e-05	88.61	0.56976	168.61	-0.000813391			48.61	3.89404e-05	168.61	0.000382043	288.61	5.44739e-06	408.61	-0.000630823	1015.34	0.51778	1015.34	0.34903	1015.34	0.16967	1015.34	0.10567
8.62	-7.4646e-06	108.62	0.000598755	208.62	7.53174e-05	308.62	0.000632935	8.62	-1.16669e-05	88.62	0.53802	168.62	-0.000898535			48.62	7.12585e-05	168.62	0.000372278	288.62	5.40161e-05	408.62	-0.000639063	1015.82	0.51753	1015.82	0.34893	1015.82	0.16952	1015.82	0.10545
8.63	2.09351e-05	108.63	0.000704041	208.63	1.3092e-05	308.63	0.000586853	8.63	1.21307e-05	88.63	0.50964	168.63	-0.000811865			48.63	3.89404e-05	168.63	0.000381738	288.63	5.24292e-06	408.63	-0.000630212	1016.3	0.51726	1016.3	0.34879	1016.3	0.16936	1016.3	0.10523
8.64	-9.67712e-06	108.64	0.000606689	208.64	6.25916e-05	308.64	0.000622253	8.64	-1.17004e-05	88.64	0.48712	168.64	-0.000895789			48.64	7.10449e-05	168.64	0.000371362	288.64	5.42908e-05	408.64	-0.000623499	1016.78	0.51699	1016.78	0.34862	1016.78	0.16919	1016.78	0.105
8.65	2.03156e-05	108.65	0.000708618	208.65	8.3252e-06	308.65	0.000571594	8.65	1.21307e-05	88.65	0.46606	168.65	-0.000809424			48.65	3.89099e-05	168.65	0.000380212	288.65	5.29175e-06	408.65	-0.000606714	1017.27	0.51671	1017.27	0.34844	1017.27	0.16902	1017.27	0.10479
8.66	-1.06323e-05	108.66	0.000606689	208.66	6.11572e-05	308.66	0.000614929	8.66	-1.17401e-05	88.66	0.44733	168.66	-0.000883582			48.66	7.1106e-05	168.66	0.000369531	288.66	5.43518e-05	408.66	-0.000619226	1017.75	0.51643	1017.75	0.34826	1017.75	0.16884	1017.75	0.10458
8.67	1.94214e-05	108.67	0.00071228	208.67	7.42493e-06	308.67	0.000571289	8.67	1.21826e-05	88.67	0.43011	168.67	-0.000806067			48.67	3.91235e-05	168.67	0.000378992	288.67	5.36194e-06	408.67	-0.000615259	1018.23	0.51615	1018.23	0.34809	1018.23	0.16866	1018.23	0.10439
8.68	-1.25336e-05	108.68	0.000605774	208.68	5.92346e-05	308.68	0.00061676	8.68	-1.18073e-05	88.68	0.4147	168.68	-0.000893958			48.68	7.10449e-05	168.68	0.000368616	288.68	5.41382e-05	408.68	-0.000623499	1018.71	0.51587	1018.71	0.34794	1018.71	0.16847	1018.71	0.10421
8.69	1.95892e-05	108.69	0.000713806	208.69	3.09753e-06	308.69	0.000560303	8.69	1.21796e-05	88.69	0.40091	168.69	-0.000807593			48.69	3.91541e-05	168.69	0.000377771	288.69	5.37109e-06	408.69	-0.000621973	1019.2	0.51561	1019.2	0.34782	1019.2	0.16829	1019.2	0.10404
8.7	-1.33362e-05	108.7	0.000613403	208.7	5.69458e-05	308.7	0.000561218	8.7	-1.18286e-05	88.7	0.3877	168.7	-0.000892432			48.7	7.1106e-05	168.7	0.00036709	288.7	5.41687e-05	408.7	-0.000621973	1019.68	0.51537	1019.68	0.34774	1019.68	0.16812	1019.68	0.10389
8.71	1.76361e-05	108.71	0.000713806	208.71	9.61304e-07	308.71	0.000513611	8.71	1.22467e-05	88.71	0.37579	168.71	-0.000806982			48.71	3.91235e-05	168.71	0.00037655	288.71	5.19409e-06	408.71	-0.000619531	1020.16	0.51517	1020.16	0.34773	1020.16	0.16797	1020.16	0.10375
8.72	-1.29181e-05	108.72	0.000610352	208.72	5.62134e-05	308.72	0.000557251	8.72	-1.18195e-05	88.72	0.36478	168.72	-0.00088999			48.72	7.10449e-05	168.72	0.000366174	288.72	5.42603e-05	408.72	-0.00062655	1020.64	0.51501	1020.64	0.34778	1020.64	0.16785	1020.64	0.10364
8.73	1.76605e-05	108.73	0.000714111	208.73	9.8877e-07	308.73	0.000509949	8.73	1.22894e-05	88.73	0.35513	168.73	-0.000803931			48.73	3.93066e-05	168.73	0.00037533	288.73	5.15747e-06	408.73	-0.000617395	1021.12	0.51488	1021.12	0.34791	1021.12	0.16777	1021.12	0.10354
8.74	-1.40381e-05	108.74	0.000610657	208.74	5.51147e-05	308.74	0.000556641	8.74	-1.18652e-05	88.74	0.34564	168.74	-0.00088877			48.74	7.08923e-05	168.74	0.000364343	288.74	5.44434e-05	408.74	-0.000619531	1021.61	0.51478	1021.61	0.34809	1021.61	0.16773	1021.61	0.10346
8.75	1.75659e-05	108.75	0.000712891	208.75	-1.01624e-06	308.75	0.000521851	8.75	1.23108e-05	88.75	0.33707	168.75	-0.000801184			48.75	3.95508e-05	168.75	0.000373499	288.75	5.14526e-06	408.75	-0.000607935	1022.09	0.5147	1022.09	0.34833	1022.09	0.16771	1022.09	0.10339
8.76	-1.35986e-05	108.76	0.000605774	208.76	5.34668e-05	308.76	0.000567932	8.76	-1.18805e-05	88.76	0.32898	168.76	-0.000886938			48.76	7.10449e-05	168.76	0.000363428	288.76	5.44434e-05	408.76	-0.000622278	1022.57	0.51465	1022.57	0.3486	1022.57	0.16773	1022.57	0.10333
8.77	1.68213e-05	108.77	0.000708008	208.77	-2.27356e-06	308.77	0.000513916	8.77	1.23718e-05	88.77	0.32263	168.77	-0.000800269			48.77	3.94592e-05	168.77	0.000372583	288.77	5.10559e-06	408.77	-0.000614038	1023.05	0.51461	1023.05	0.3489	1023.05	0.16778	1023.05	0.10329
8.78	-1.41663e-05	108.78	0.000605469	208.78	5.16968e-05	308.78	0.000557861	8.78	-1.19507e-05	88.78	0.31482	168.78	-0.000885718			48.78	7.1228e-05	168.78	0.000361597	288.78	5.43823e-05	408.78	-0.000615259	1023.53	0.51458	1023.53	0.3492	1023.53	0.16788	1023.53	0.10326
8.79	1.65375e-05	108.79	0.000711365	208.79	-3.42712e-06	308.79	0.000505371	8.79	1.23779e-05	88.79	0.30746	168.79	-0.000796606			48.79	3.95813e-05	168.79	0.000371973	288.79	5.11475e-06	408.79	-0.000607019	1024.02	0.51455	1024.02	0.34953	1024.02	0.16802	1024.02	0.10325
8.8	-1.45233e-05	108.8	0.000606079	208.8	5.33142e-05	308.8	0.000547791	8.8	-1.20178e-05	88.8	0.30002	168.8	-0.000882971			48.8	7.1167e-05	168.8	0.000360071	288.8	5.44128e-05	408.8	-0.000614038	1024.5	0.51452	1024.5	0.34987	1024.5	0.16822	1024.5	0.10325
8.81	1.65344e-05	108.81	0.000744324	208.81	-2.2522e-06	308.81	0.000497742	8.81	1.2439e-05	88.81	0.28497	168.81	-0.000797522			48.81	3.98254e-05	168.81	0.000370142	288.81	5.07812e-06	408.81	-0.000609766	1024.98	0.51449	1024.98	0.35025	1024.98	0.16845	1024.98	0.10328
8.82	-1.4566e-05	108.82	0.000625916	208.82	5.15747e-05	308.82	0.000543213	8.82	-1.20117e-05	88.82	0.26483	168.82	-0.000883276			48.82	7.12891e-05	168.82	0.00035946	288.82	5.46265e-05	408.82	-0.000616785	1025.46	0.51446	1025.46	0.35065	1025.46	0.16871	1025.46	0.10331
8.83	1.65283e-05	108.83	0.000729675	208.83	-1.44653e-06	308.83	0.000494385	8.83	1.24573e-05	88.83	0.2413	168.83	-0.000796912			48.83	3.98254e-05	168.83	0.000368921	288.83	5.13e-06	408.83	-0.000607019	1025.94	0.51442	1025.94	0.35107	1025.94	0.16895	1025.94	0.10334
8.84	-1.47003e-05	108.84	0.000630798	208.84	4.99573e-05	308.84	0.000542297	8.84	-1.203e-05	88.84	0.21021	168.84	-0.000882056			48.84	7.12585e-05	168.84	0.000357935	288.84	5.4718e-05	408.84	-0.000607019	1026.43	0.51437	1026.43	0.35149	1026.43	0.16915	1026.43	0.10336
8.85	1.64825e-05	108.85	0.000723877	208.85	-6.15234e-06	308.85	0.000516052	8.85	1.24664e-05	88.85	0.1806	168.85	-0.000795081			48.85	3.95813e-05	168.85	0.00036709	288.85	4.96826e-06	408.85	-0.000605493	1026.91	0.51432	1026.91	0.3519	1026.91	0.16927	1026.91	0.10337
8.86	-1.47064e-05	108.86	0.000617371	208.86	4.91028e-05	308.86	0.000562744	8.86	-1.20636e-05	88.86	0.15366	168.86	-0.000880225			48.86	7.14417e-05	168.86	0.000353662	288.86	5.47791e-05	408.86	-0.000610376	1027.39	0.51428	1027.39	0.35229	1027.39	0.1693	1027.39	0.10335
8.87	1.64062e-05	108.87	0.00072052	208.87	-7.0343e-06	308.87	0.000514526	8.87	1.25305e-05	88.87	0.13043	168.87	-0.000788977			48.87	3.9856e-05	168.87	0.000361292	288.87	5.02014e-06	408.87	-0.000602747	1027.87	0.51425	1027.87	0.35264	1027.87	0.16924	1027.87	0.10333
8.88	-1.48834e-05	108.88	0.00063324	208.88	4.65698e-05	308.88	0.000561829	8.88	-1.21399e-05	88.88	0.10803	168.88	-0.000873511			48.88	7.16248e-05	168.88	0.000349695	288.88	5.46265e-05	408.88	-0.000606409	1028.36	0.51424	1028.36	0.35297	1028.36	0.16912	1028.36	0.10329
8.89	1.64062e-05	108.89	0.000725708	208.89	-7.69653e-06	308.89	0.000511169	8.89	1.25458e-05	88.89	0.08926	168.89	-0.000791418			48.89	3.97339e-05	168.89	0.000359766	288.89	5.0293e-06	408.89	-0.000598474	1028.84	0.51424	1028.84	0.35326	1028.84	0.16897	1028.84	0.10324
8.9	-1.49689e-05	108.9	0.000617371	208.9	4.79126e-05	308.9	0.000558472	8.9	-1.21704e-05	88.9	0.07819	168.9	-0.000878699			48.9	7.13806e-05	168.9	0.000347559	288.9	5.47485e-05	408.9	-0.000603662	1029.32	0.51426	1029.32	0.35354	1029.32	0.16883	1029.32	0.10318
8.91	1.64185e-05	108.91	0.000722046	208.91	-9.8938e-06	308.91	0.000510864	8.91	1.25916e-05	88.91	0.06439	168.91	-0.000791418			48.91	3.99475e-05	168.91	0.000357019	288.91	4.96216e-06	408.91	-0.000599695	1029.8	0.51429	1029.8	0.3538	1029.8	0.16871	1029.8	0.10313
8.92	-1.49384e-05	108.92	0.000611572	208.92	4.59595e-05	308.92	0.00056427	8.92	-1.21857e-05	88.92	0.05045	168.92	-0.0008729			48.92	7.17163e-05	168.92	0.000346033	288.92	5.48401e-05	408.92	-0.000604272	1030.28	0.51432	1030.28	0.35405	1030.28	0.16864	1030.28	0.10309
8.93	1.64948e-05	108.93	0.000714111	208.93	-1.11389e-05	308.93	0.000527344	8.93	1.26068e-05	88.93	0.03938	168.93	-0.000789893			48.93	3.98865e-05	168.93	0.000354883	288.93	4.85229e-06	408.93	-0.000595117	1030.77	0.51435	1030.77	0.3543	1030.77	0.16863	1030.77	0.10305
8.94	-1.4975e-05	108.94	0.000606079	208.94	4.52881e-05	308.94	0.000586243	8.94	-1.22528e-05	88.94	0.02865	168.94	-0.000875342			48.94	7.17163e-05	168.94	0.000343896	288.94	5.50232e-05	408.94	-0.000597559	1031.25	0.51437	1031.25	0.35457	1031.25	0.16867	1031.25	0.10302
8.95	1.65436e-05	108.95	0.000704651	208.95	-1.00342e-05	308.95	0.000537109	8.95	1.26495e-05	88.95	0.02354	168.95	-0.000788672			48.95	3.97949e-05	168.95	0.000353662	288.95	4.8645e-06	408.95	-0.000597253	1031.73	0.51439	1031.73	0.35485	1031.73	0.16876	1031.73	0.103
8.96	-1.50665e-05	108.96	0.000596313	208.96	4.76379e-05	308.96	0.000591736	8.96	-1.22681e-05	88.96	0.01897	168.96	-0.000873816			48.96	7.15942e-05	168.96	0.000337793	288.96	5.50232e-05	408.96	-0.000598474	1032.21	0.51439	1032.21	0.35514	1032.21	0.16888	1032.21	0.10298
8.97	1.64764e-05	108.97	0.000699768	208.97	-7.07092e-06	308.97	0.000550537	8.97	1.2735e-05	88.97	0.01568	168.97	-0.000786841			48.97	3.98865e-05	168.97	0.000248987	288.97	4.84924e-06	408.97	-0.000592371	1032.69	0.51437	1032.69	0.35544	1032.69	0.16904	1032.69	0.10297
8.98	-1.5155e-05	108.98	0.000594482	208.98	4.91943e-05	308.98	0.000596008	8.98	-1.23077e-05	88.98	0.01292	168.98	-0.00087229			48.98	7.16553e-05	168.98	0.000181238	288.98	5.49622e-05	408.98	-0.000583215	1033.18	0.51435	1033.18	0.35574	1033.18	0.16921	1033.18	0.10296
8.99	1.63452e-05	108.99	0.000700989	208.99	-1.46484e-05	308.99	0.000545044	8.99	1.26984e-05	88.99	0.01094	168.99	-0.000782874			48.99	3.99475e-05	168.99	0.000171777	288.99	4.90112e-06	408.99	-0.000574365	1033.66	0.51433	1033.66	0.35601	1033.66	0.1694	1033.66	0.10295
9	-1.52283e-05	109	0.000593872	209	4.69666e-05	309	0.000596008	9	-1.23444e-05	89	0.00939	169	-0.000867102			49	7.14722e-05	169	0.00015072	289	5.50842e-05	409	-0.000589929	1034.14	0.51431	1034.14	0.35624	1034.14	0.16961	1034.14	0.10294
9.01	1.64581e-05	109.01	0.000701599	209.01	-1.38611e-05	309.01	0.000559692	9.01	1.2796e-05	89.01	0.00848	169.01	-0.000780432			49.01	3.9917e-05	169.01	0.000154993	289.01	4.81567e-06	409.01	-0.0005823	1034.62	0.5143	1034.62	0.35643	1034.62	0.16981	1034.62	0.10294
9.02	-1.52954e-05	109.02	0.000593872	209.02	4.12292e-05	309.02	0.000616455	9.02	-1.24084e-05	89.02	0.00751	169.02	-0.000867712			49.02	7.17163e-05	169.02	0.000140344	289.02	5.50842e-05	409.02	-0.000587183	1035.1	0.5143	1035.1	0.35658	1035.1	0.17001	1035.1	0.10294
9.03	1.64856e-05	109.03	0.000700073	209.03	-1.02234e-05	309.03	0.000576782	9.03	1.27838e-05	89.03	0.00652	169.03	-0.000781653			49.03	3.9917e-05	169.03	0.000144617	289.03	4.72107e-06	409.03	-0.000586267	1035.59	0.5143	1035.59	0.35669	1035.59	0.1702	1035.59	0.10294
9.04	-1.53748e-05	109.04	0.000592651	209.04	4.80957e-05	309.04	0.000623474	9.04	-1.24146e-05	89.04	0.00585	169.04	-0.000866492			49.04	7.17773e-05	169.04	0.000129663	289.04	5.52368e-05	409.04	-0.000590234	1036.07	0.5143	1036.07	0.35679	1036.07	0.17037	1036.07	0.10295
9.05	1.6449e-05	109.05	0.000698547	209.05	-7.93152e-06	309.05	0.0005896	9.05	1.28174e-05	89.05	0.0052	169.05	-0.000777686			49.05	3.96729e-05	169.05	0.000133936	289.05	4.5929e-06	409.05	-0.000583521	1036.55	0.5143	1036.55	0.35689	1036.55	0.1705	1036.55	0.10297
9.06	-1.54694e-05	109.06	0.000595703	209.06	4.72107e-05	309.06	0.000671082	9.06	-1.24176e-05	89.06	0.00451	169.06	-0.00086344			49.06	7.18689e-05	169.06	0.000117151	289.06	5.52063e-05	409.06	-0.000585657	1037.03	0.51428	1037.03	0.35698	1037.03	0.17061	1037.03	0.10298
9.07	1.65955e-05	109.07	0.000699768	209.07	-7.91931e-06	309.07	0.000636902	9.07	1.28601e-05	89.07	0.004	169.07	-0.000774939			49.07	3.98254e-05	169.07	0.000121423	289.07	4.49829e-06	409.07	-0.000577112	1037.52	0.51425	1037.52	0.35709	1037.52	0.17068	1037.52	0.10299
9.08	-1.54877e-05	109.08	0.000593872	209.08	4.88586e-05	309.08	0.000700684	9.08	-1.25122e-05	89.08	0.00368	169.08	-0.000862524			49.08	7.18689e-05	169.08	0.000103723	289.08	5.51453e-05	409.08	-0.000581689	1038	0.5142	1038	0.3572	1038	0.17074	1038	0.10299
9.09	1.6452e-05	109.09	0.000698853	209.09	-6.37817e-06	309.09	0.00082489	9.09	1.29089e-05	89.09	0.00326	169.09	-0.000773718			49.09	3.98865e-05	169.09	0.000108606	289.09	4.62646e-06	409.09	-0.000578027	1038.48	0.51416	1038.48	0.35731	1038.48	0.17079	1038.48	0.10297
9.1	-1.55884e-05	109.1	0.000591125	209.1	6.02722e-05	309.1	0.000883484	9.1	-1.25305e-05	89.1	0.0028	169.1	-0.000862524			49.1	7.18994e-05	169.1	9.36523e-05	289.1	5.52063e-05	409.1	-0.000578943	1038.96	0.51412	1038.96	0.35742	1038.96	0.17084	1038.96	0.10294
9.11	1.65192e-05	109.11	0.000705261	209.11	1.31226e-06	309.11	0.000882874	9.11	1.29242e-05	89.11	0.00258	169.11	-0.000774023			49.11	3.9978e-05	169.11	9.97559e-05	289.11	4.5166e-06	409.11	-0.000574976	1039.44	0.51409	1039.44	0.35751	1039.44	0.17089	1039.44	0.1029
9.12	-1.56158e-05	109.12	0.000589905	209.12	8.19702e-05	309.12	0.00095459	9.12	-1.25397e-05	89.12	0.0023	169.12	-0.000856726			49.12	7.2052e-05	169.12	8.54126e-05	289.12	5.52368e-05	409.12	-0.000578943	1039.93	0.51408	1039.93	0.35759	1039.93	0.17095	1039.93	0.10285
9.13	1.65161e-05	109.13	0.000701294	209.13	4.53796e-05	309.13	0.000907898	9.13	1.29272e-05	89.13	0.00209	169.13	-0.000770667			49.13	4.01306e-05	169.13	9.21265e-05	289.13	4.39758e-06	409.13	-0.00057467	1040.41	0.51408	1040.41	0.35765	1040.41	0.17101	1040.41	0.10279
9.14	-1.57349e-05	109.14	0.000597534	209.14	0.000108582	309.14	0.00101	9.14	-1.25824e-05	89.14	0.0019	169.14	-0.000857031			49.14	7.22656e-05	169.14	7.7478e-05	289.14	5.53894e-05	409.14	-0.000581689	1040.89	0.51409	1040.89	0.35767	1040.89	0.17107	1040.89	0.10273
9.15	1.65375e-05	109.15	0.000698853	209.15	7.72095e-05	309.15	0.00099823	9.15	1.297e-05	89.15	0.00187	169.15	-0.000769446			49.15	3.99475e-05	169.15	8.54126e-05	289.15	4.19006e-06	409.15	-0.00057345	1041.37	0.51409	1041.37	0.35765	1041.37	0.17113	1041.37	0.10267
9.16	-1.5741e-05	109.16	0.000595703	209.16	0.000187347	309.16	0.00112	9.16	-1.25793e-05	89.16	0.00151	169.16	-0.000857031			49.16	7.21436e-05	169.16	7.07642e-05	289.16	5.53894e-05	409.16	-0.000579858	1041.85	0.51409	1041.85	0.3576	1041.85	0.17118	1041.85	0.10263
9.17	1.65802e-05	109.17	0.000702209	209.17	0.000246277	309.17	0.00115	9.17	1.30432e-05	89.17	0.00127	169.17	-0.000770667			49.17	4.01611e-05	169.17	7.96143e-05	289.17	4.4342e-06	409.17	-0.000571008	1042.34	0.51407	1042.34	0.35753	1042.34	0.17122	1042.34	0.1026
9.18	-1.57684e-05	109.18	0.000593872	209.18	0.000385742	309.18	0.00134	9.18	-1.2619e-05	89.18	0.00111	169.18	-0.000856726			49.18	7.22351e-05	169.18	6.61865e-05	289.18	5.53894e-05	409.18	-0.000574976	1042.82	0.51405	1042.82	0.35745	1042.82	0.17126	1042.82	0.10258
9.19	1.65985e-05	109.19	0.00070282	209.19	0.000515747	309.19	0.00147	9.19	1.30768e-05	89.19	0.00104	169.19	-0.000764563			49.19	4.01611e-05	169.19	7.44263e-05	289.19	4.29382e-06	409.19	-0.000567957	1043.3	0.51403	1043.3	0.35736	1043.3	0.17129	1043.3	0.10257
9.2	-1.56952e-05	109.2	0.000592957	209.2	0.000710144	309.2	0.00175	9.2	-1.26343e-05	89.2	0.000822449	169.2	-0.00084574			49.2	7.25098e-05	169.2	6.16089e-05	289.2	5.5542e-05	409.2	-0.000571924	1043.78	0.514	1043.78	0.35729	1043.78	0.17132	1043.78	0.10256
9.21	1.66565e-05	109.21	0.000697937	209.21	0.00070343	309.21	0.00243	9.21	1.31317e-05	89.21	0.000658264	169.21	-0.000765784			49.21	4.01917e-05	169.21	7.0459e-05	289.21	4.21143e-06	409.21	-0.000563989	1044.27	0.51398	1044.27	0.35722	1044.27	0.17134	1044.27	0.10254
9.22	-1.5863e-05	109.22	0.000590515	209.22	0.000894165	309.22	0.0041	9.22	-1.26678e-05	89.22	0.000506592	169.22	-0.000852454			49.22	7.26013e-05	169.22	5.8252e-05	289.22	5.55725e-05	409.22	-0.000572229	1044.75	0.51397	1044.75	0.35715	1044.75	0.17136	1044.75	0.10251
9.23	1.67053e-05	109.23	0.000696716	209.23	0.000974731	309.23	0.00714	9.23	1.31317e-05	89.23	0.000453796	169.23	-0.000766699			49.23	4.01001e-05	169.23	6.77124e-05	289.23	4.00696e-06	409.23	-0.000565515	1045.23	0.51396	1045.23	0.35707	1045.23	0.17136	1045.23	0.10247
9.24	-1.59149e-05	109.24	0.000590515	209.24	0.00119	309.24	0.0107	9.24	-1.27014e-05	89.24	0.000355652	169.24	-0.000851843			49.24	7.26318e-05	169.24	5.58105e-05	289.24	5.55725e-05	409.24	-0.000567346	1045.71	0.51395	1045.71	0.35697	1045.71	0.17135	1045.71	0.10242
9.25	1.67023e-05	109.25	0.000695801	209.25	0.00163	309.25	0.01495	9.25	1.31378e-05	89.25	0.000344025	169.25	-0.000763953			49.25	4.00696e-05	169.25	6.55762e-05	289.25	4.16565e-06	409.25	-0.000561243	1046.19	0.51394	1046.19	0.35683	1046.19	0.17132	1046.19	0.10238
9.26	-1.59515e-05	109.26	0.000589294	209.26	0.00184	309.26	0.02021	9.26	-1.26953e-05	89.26	0.000343475	169.26	-0.000848486			49.26	7.26929e-05	169.26	5.36743e-05	289.26	5.55725e-05	409.26	-0.000586572	1046.67	0.51393	1046.67	0.35666	1046.67	0.1713	1046.67	0.10233
9.27	1.67603e-05	109.27	0.000696411	209.27	0.00261	309.27	0.02543	9.27	1.31622e-05	89.27	0.000434143	169.27	-0.000762732			49.27	4.00696e-05	169.27	6.37451e-05	289.27	4.03137e-06	409.27	-0.000595728	1047.16	0.51392	1047.16	0.35647	1047.16	0.17128	1047.16	0.1023
9.28	-1.59698e-05	109.28	0.000590515	209.28	0.0038	309.28	0.03227	9.28	-1.27441e-05	89.28	0.000334198	169.28	-0.000848792			49.28	7.26929e-05	169.28	5.18433e-05	289.28	5.57251e-05	409.28	-0.00059939	1047.64	0.51392	1047.64	0.35627	1047.64	0.17128	1047.64	0.10228
9.29	1.68182e-05	109.29	0.00069397	209.29	0.00474	309.29	0.04063	9.29	1.31775e-05	89.29	0.000248871	169.29	-0.000761206			49.29	4.00085e-05	169.29	6.28296e-05	289.29	3.94287e-06	409.29	-0.000593286	1048.12	0.51391	1048.12	0.35607	1048.12	0.1713	1048.12	0.10227
9.3	-1.60645e-05	109.3	0.000586853	209.3	0.00702	309.3	0.04932	9.3	-1.27869e-05	89.3	0.000142883	169.3	-0.000847266			49.3	7.26318e-05	169.3	5.09277e-05	289.3	5.57556e-05	409.3	-0.000597253	1048.6	0.5139	1048.6	0.35588	1048.6	0.17133	1048.6	0.10226
9.31	1.67969e-05	109.31	0.00069397	209.31	0.00942	309.31	0.06174	9.31	1.32477e-05	89.31	0.000139343	169.31	-0.000760291			49.31	4.02527e-05	169.31	6.09985e-05	289.31	3.97644e-06	409.31	-0.000589319	1049.09	0.51389	1049.09	0.35569	1049.09	0.17138	1049.09	0.10224
9.32	-1.60614e-05	109.32	0.000585937	209.32	0.01232	309.32	0.0834	9.32	-1.27777e-05	89.32	7.73315e-05	169.32	-0.00084696			49.32	7.26929e-05	169.32	4.9707e-05	289.32	5.56946e-05	409.32	-0.000592676	1049.57	0.51388	1049.57	0.35551	1049.57	0.17143	1049.57	0.10222
9.33	1.68549e-05	109.33	0.000691528	209.33	0.01679	309.33	0.1188	9.33	1.32507e-05	89.33	6.89087e-05	169.33	-0.00075968			49.33	4.01001e-05	169.33	6.0083e-05	289.33	3.89404e-06	409.33	-0.000588708	1050.05	0.51387	1050.05	0.35535	1050.05	0.17148	1050.05	0.10221
9.34	-1.6095e-05	109.34	0.000583801	209.34	0.02391	309.34	0.17947	9.34	-1.28052e-05	89.34	2.57843e-05	169.34	-0.000845129			49.34	7.26929e-05	169.34	4.87915e-05	289.34	5.58777e-05	409.34	-0.000595422	1050.53	0.51386	1050.53	0.35519	1050.53	0.17152	1050.53	0.1022
9.35	1.68945e-05	109.35	0.000689087	209.35	0.03236	309.35	0.25345	9.35	1.32416e-05	89.35	5.90515e-05	169.35	-0.000758765			49.35	4.01306e-05	169.35	5.97778e-05	289.35	3.89709e-06	409.35	-0.000593591	1051.01	0.51385	1051.01	0.35506	1051.01	0.17154	1051.01	0.1022
9.36	-1.61926e-05	109.36	0.000584106	209.36	0.04118	309.36	0.35901	9.36	-1.27777e-05	89.36	8.66394e-05	169.36	-0.000844519			49.36	7.2998e-05	169.36	4.84863e-05	289.36	5.59387e-05	409.36	-0.000598169	1051.5	0.51384	1051.5	0.35495	1051.5	0.17156	1051.5	0.10222
9.37	1.69067e-05	109.37	0.000689697	209.37	0.05466	309.37	0.51025	9.37	1.3324e-05	89.37	0.000113953	169.37	-0.000756628			49.37	4.01001e-05	169.37	6.03882e-05	289.37	3.87573e-06	409.37	-0.000595728	1051.98	0.51383	1051.98	0.35485	1051.98	0.17156	1051.98	0.10225
9.38	-1.62323e-05	109.38	0.000582275	209.38	0.06781	309.38	0.69214	9.38	-1.28204e-05	89.38	8.57849e-05	169.38	-0.000842688			49.38	7.28455e-05	169.38	4.87915e-05	289.38	5.58167e-05	409.38	-0.000602747	1052.46	0.51381	1052.46	0.35477	1052.46	0.17156	1052.46	0.10229
9.39	1.69464e-05	109.39	0.000687866	209.39	0.08682	309.39	0.92377	9.39	1.33026e-05	89.39	0.000108673	169.39	-0.000755408			49.39	4.03748e-05	169.39	5.91675e-05	289.39	3.98254e-06	409.39	-0.000596033	1052.94	0.51379	1052.94	0.35468	1052.94	0.17156	1052.94	0.10234
9.4	-1.62903e-05	109.4	0.000578918	209.4	0.09351	309.4	1.16821	9.4	-1.28387e-05	89.4	7.52258e-05	169.4	-0.000840857			49.4	7.27844e-05	169.4	4.81812e-05	289.4	5.59998e-05	409.4	-0.000596033	1053.42	0.51376	1053.42	0.35457	1053.42	0.17157	1053.42	0.10239
9.41	1.70135e-05	109.41	0.000686035	209.41	0.09589	309.41	1.45111	9.41	1.33423e-05	89.41	8.14209e-05	169.41	-0.000753882			49.41	4.05579e-05	169.41	5.97778e-05	289.41	4.05273e-06	409.41	-0.000589014	1053.91	0.51374	1053.91	0.35445	1053.91	0.1716	1053.91	0.10244
9.42	-1.63269e-05	109.42	0.000578918	209.42	0.07996	309.42	1.75842	9.42	-1.28204e-05	89.42	3.71887e-05	169.42	-0.000840247			49.42	7.2937e-05	169.42	5.27588e-05	289.42	5.61523e-05	409.42	-0.000593591	1054.39	0.51373	1054.39	0.3543	1054.39	0.17166	1054.39	0.10249
9.43	1.70624e-05	109.43	0.000684204	209.43	0.06186	309.43	2.04559	9.43	1.33148e-05	89.43	3.50342e-05	169.43	-0.000752356			49.43	4.05579e-05	169.43	6.28296e-05	289.43	3.85742e-06	409.43	-0.000587488	1054.87	0.51372	1054.87	0.35413	1054.87	0.17175	1054.87	0.10254
9.44	-1.63727e-05	109.44	0.000576172	209.44	0.05133	309.44	2.31018	9.44	-1.28754e-05	89.44	-9.4635e-06	169.44	-0.000832617			49.44	7.29065e-05	169.44	5.12329e-05	289.44	5.6366e-05	409.44	-0.000590234	1055.35	0.51374	1055.35	0.35395	1055.35	0.17185	1055.35	0.10259
9.45	1.70593e-05	109.45	0.000683594	209.45	0.04484	309.45	2.45056	9.45	1.33331e-05	89.45	9.78699e-06	169.45	-0.000751746			49.45	4.05273e-05	169.45	6.22192e-05	289.45	3.91846e-06	409.45	-0.000583215	1055.84	0.51376	1055.84	0.35376	1055.84	0.17196	1055.84	0.10263
9.46	-1.63849e-05	109.46	0.000575256	209.46	0.03934	309.46	2.40662	9.46	-1.28601e-05	89.46	-9.4574e-06	169.46	-0.000836584			49.46	7.29675e-05	169.46	5.09277e-05	289.46	5.61218e-05	409.46	-0.000587793	1056.32	0.51378	1056.32	0.35356	1056.32	0.17205	1056.32	0.10267
9.47	1.70746e-05	109.47	0.000681763	209.47	0.03483	309.47	2.17834	9.47	1.33575e-05	89.47	9.77783e-06	169.47	-0.000750525			49.47	4.0741e-05	169.47	6.19141e-05	289.47	4.05273e-06	409.47	-0.000584741	1056.8	0.51381	1056.8	0.35334	1056.8	0.1721	1056.8	0.10268
9.48	-1.64185e-05	109.48	0.000574951	209.48	0.03141	309.48	1.87775	9.48	-1.29089e-05	89.48	-9.4635e-06	169.48	-0.00083811			49.48	7.29065e-05	169.48	5.00122e-05	289.48	5.61523e-05	409.48	-0.000587793	1057.28	0.51382	1057.28	0.3531	1057.28	0.17208	1057.28	0.10268
9.49	1.71265e-05	109.49	0.000683289	209.49	0.02971	309.49	1.60736	9.49	1.33636e-05	89.49	9.78699e-06	169.49	-0.00075022			49.49	4.06189e-05	169.49	6.16089e-05	289.49	3.97034e-06	409.49	-0.000584131	1057.76	0.51383	1057.76	0.35284	1057.76	0.172	1057.76	0.10266
9.5	-1.64856e-05	109.5	0.000576477	209.5	0.02764	309.5	1.39404	9.5	-1.29364e-05	89.5	-9.45129e-06	169.5	-0.0008375			49.5	7.26929e-05	169.5	5.00122e-05	289.5	5.6366e-05	409.5	-0.000586267	1058.25	0.51383	1058.25	0.35258	1058.25	0.17187	1058.25	0.10263
9.51	1.71967e-05	109.51	0.000682373	209.51	0.02604	309.51	1.22742	9.51	1.33881e-05	89.51	9.77173e-06	169.51	-0.000749609			49.51	4.07715e-05	169.51	6.09985e-05	289.51	3.88489e-06	409.51	-0.000580164	1058.73	0.51383	1058.73	0.35231	1058.73	0.17171	1058.73	0.1026
9.52	-1.65253e-05	109.52	0.000574036	209.52	0.0254	309.52	1.09772	9.52	-1.29425e-05	89.52	-9.4574e-06	169.52	-0.000835974			49.52	7.29675e-05	169.52	4.94019e-05	289.52	5.63049e-05	409.52	-0.000585962	1059.21	0.51383	1059.21	0.35206	1059.21	0.17153	1059.21	0.10258
9.53	1.72119e-05	109.53	0.000679016	209.53	0.02616	309.53	0.99274	9.53	1.33575e-05	89.53	9.77478e-06	169.53	-0.000748694			49.53	4.07104e-05	169.53	6.06934e-05	289.53	3.8269e-06	409.53	-0.000533472	1059.69	0.51384	1059.69	0.35182	1059.69	0.17138	1059.69	0.10257
9.54	-1.65771e-05	109.54	0.00057251	209.54	0.02519	309.54	0.90698	9.54	-1.29547e-05	89.54	-9.44519e-06	169.54	-0.000835364			49.54	7.2937e-05	169.54	4.90967e-05	289.54	5.62134e-05	409.54	-0.00055697	1060.17	0.51385	1060.17	0.35161	1060.17	0.17127	1060.17	0.10257
9.55	1.7276e-05	109.55	0.00068634	209.55	0.02301	309.55	0.83557	9.55	1.33484e-05	89.55	9.75037e-06	169.55	-0.000745642			49.55	4.06799e-05	169.55	5.97778e-05	289.55	3.8147e-06	409.55	-0.000558801	1060.66	0.51387	1060.66	0.3514	1060.66	0.17121	1060.66	0.1026
9.56	-1.64642e-05	109.56	0.000585937	209.56	0.02329	309.56	0.77698	9.56	-1.29395e-05	89.56	-9.43909e-06	169.56	-0.000833838			49.56	7.30896e-05	169.56	4.81812e-05	289.56	5.63049e-05	409.56	-0.000565515	1061.14	0.5139	1061.14	0.3512	1061.14	0.17121	1061.14	0.10264
9.57	1.73676e-05	109.57	0.000683594	209.57	0.02282	309.57	0.72632	9.57	1.3385e-05	89.57	9.75037e-06	169.57	-0.000745947			49.57	4.07715e-05	169.57	6.0083e-05	289.57	3.8269e-06	409.57	-0.000564294	1061.62	0.51392	1061.62	0.351	1061.62	0.17127	1061.62	0.10271
9.58	-1.65314e-05	109.58	0.000572815	209.58	0.0223	309.58	0.68359	9.58	-1.297e-05	89.58	-9.43604e-06	169.58	-0.000830481			49.58	7.30591e-05	169.58	4.81812e-05	289.58	5.62744e-05	409.58	-0.000571008	1062.1	0.51394	1062.1	0.35078	1062.1	0.17141	1062.1	0.10279
9.59	1.73584e-05	109.59	0.000674744	209.59	0.02132	309.59	0.64606	9.59	1.34125e-05	89.59	9.76563e-06	169.59	-0.000738928			49.59	4.11072e-05	169.59	5.91675e-05	289.59	3.97644e-06	409.59	-0.0005646	1062.59	0.51397	1062.59	0.35056	1062.59	0.1716	1062.59	0.10288
9.6	-1.66504e-05	109.6	0.000568237	209.6	0.02079	309.6	0.6131	9.6	-1.29852e-05	89.6	-9.42383e-06	169.6	-0.000827124			49.6	7.28149e-05	169.6	4.69604e-05	289.6	5.65796e-05	409.6	-0.000568567	1063.07	0.514	1063.07	0.35034	1063.07	0.17186	1063.07	0.10299
9.61	1.73859e-05	109.61	0.000677795	209.61	0.01909	309.61	0.5835	9.61	1.34216e-05	89.61	9.77173e-06	169.61	-0.000741064			49.61	4.09851e-05	169.61	5.8252e-05	289.61	3.9093e-06	409.61	-0.00056521	1063.55	0.51403	1063.55	0.35011	1063.55	0.17216	1063.55	0.10311
9.62	-1.66779e-05	109.62	0.000568237	209.62	0.01994	309.62	0.55786	9.62	-1.29822e-05	89.62	-9.39331e-06	169.62	-0.000827734			49.62	7.28455e-05	169.62	4.66553e-05	289.62	5.63965e-05	409.62	-0.000567957	1064.03	0.51407	1064.03	0.34987	1064.03	0.17247	1064.03	0.10323
9.63	1.73828e-05	109.63	0.000674744	209.63	0.01907	309.63	0.53528	9.63	1.34186e-05	89.63	9.75647e-06	169.63	-0.000740149			49.63	4.09851e-05	169.63	5.79468e-05	289.63	3.95508e-06	409.63	-0.000558191	1064.51	0.51411	1064.51	0.34964	1064.51	0.17275	1064.51	0.10334
9.64	-1.67236e-05	109.64	0.000567017	209.64	0.01689	309.64	0.51605	9.64	-1.2973e-05	89.64	-9.38721e-06	169.64	-0.000827124			49.64	7.27539e-05	169.64	4.63501e-05	289.64	5.65491e-05	409.64	-0.000562463	1065	0.51415	1065	0.34939	1065	0.17298	1065	0.10343
9.65	1.74622e-05	109.65	0.000674744	209.65	0.01608	309.65	0.49805	9.65	1.34247e-05	89.65	9.74121e-06	169.65	-0.000738928			49.65	4.0863e-05	169.65	5.76416e-05	289.65	3.94592e-06	409.65	-0.000560327	1065.48	0.51418	1065.48	0.34915	1065.48	0.17311	1065.48	0.10348
9.66	-1.67847e-05	109.66	0.000567017	209.66	0.01115	309.66	0.48218	9.66	-1.30066e-05	89.66	-9.41162e-06	169.66	-0.000826819			49.66	7.29065e-05	169.66	4.57397e-05	289.66	5.65491e-05	409.66	-0.000567041	1065.96	0.51421	1065.96	0.3489	1065.96	0.17313	1065.96	0.10351
9.67	1.73828e-05	109.67	0.000675049	209.67	0.01497	309.67	0.46829	9.67	1.3443e-05	89.67	9.74731e-06	169.67	-0.000731604			49.67	4.12292e-05	169.67	5.76416e-05	289.67	3.90015e-06	409.67	-0.000558191	1066.44	0.51424	1066.44	0.34866	1066.44	0.17303	1066.44	0.10351
9.68	-1.67969e-05	109.68	0.000565796	209.68	0.00703	309.68	0.45428	9.68	-1.30219e-05	89.68	-9.40247e-06	169.68	-0.000826208			49.68	7.28149e-05	169.68	4.60449e-05	289.68	5.6427e-05	409.68	-0.000555444	1066.92	0.51426	1066.92	0.34844	1066.92	0.17285	1066.92	0.1035
9.69	1.74622e-05	109.69	0.000674438	209.69	0.00814	309.69	0.44125	9.69	1.34338e-05	89.69	9.74426e-06	169.69	-0.000738928			49.69	4.06494e-05	169.69	5.73364e-05	289.69	4.12292e-06	409.69	-0.000550256	1067.41	0.51427	1067.41	0.34824	1067.41	0.17262	1067.41	0.10348
9.7	-1.68243e-05	109.7	0.000565796	209.7	0.00454	309.7	0.42383	9.7	-1.30493e-05	89.7	-9.37805e-06	169.7	-0.000826819			49.7	7.22961e-05	169.7	4.54346e-05	289.7	5.65796e-05	409.7	-0.000555139	1067.89	0.51428	1067.89	0.34806	1067.89	0.17238	1067.89	0.10347
9.71	1.75049e-05	109.71	0.00067688	209.71	0.00301	309.71	0.38846	9.71	1.34338e-05	89.71	9.73511e-06	169.71	-0.000736792			49.71	4.06189e-05	169.71	5.70313e-05	289.71	3.98865e-06	409.71	-0.000549036	1068.37	0.5143	1068.37	0.34792	1068.37	0.17217	1068.37	0.10348
9.72	-1.68762e-05	109.72	0.000562744	209.72	0.00213	309.72	0.33447	9.72	-1.30524e-05	89.72	-9.375e-06	169.72	-0.000823767			49.72	7.24487e-05	169.72	4.51294e-05	289.72	5.66711e-05	409.72	-0.000559106	1068.85	0.51432	1068.85	0.3478	1068.85	0.17202	1068.85	0.10351
9.73	1.7514e-05	109.73	0.000718994	209.73	0.00184	309.73	0.27368	9.73	1.34583e-05	89.73	9.71985e-06	169.73	-0.000736182			49.73	4.06189e-05	169.73	5.88623e-05	289.73	3.89404e-06	409.73	-0.000553613	1069.34	0.51435	1069.34	0.34771	1069.34	0.17193	1069.34	0.10355
9.74	-1.69403e-05	109.74	0.000653992	209.74	0.00117	309.74	0.2164	9.74	-1.30646e-05	89.74	-9.38721e-06	169.74	-0.000819189			49.74	7.28455e-05	169.74	4.75708e-05	289.74	5.67017e-05	409.74	-0.000554529	1069.82	0.51439	1069.82	0.34763	1069.82	0.17191	1069.82	0.1036
9.75	1.75232e-05	109.75	0.000737305	209.75	0.000906372	309.75	0.16483	9.75	1.3446e-05	89.75	9.7229e-06	169.75	-0.000736182			49.75	4.10767e-05	169.75	6.0083e-05	289.75	3.94592e-06	409.75	-0.00054873	1070.3	0.51445	1070.3	0.34758	1070.3	0.17194	1070.3	0.10366
9.76	-1.69464e-05	109.76	0.000613403	209.76	0.000797424	309.76	0.12332	9.76	-1.30493e-05	89.76	-9.39026e-06	169.76	-0.000820105			49.76	7.16858e-05	169.76	4.84863e-05	289.76	5.66711e-05	409.76	-0.000552393	1070.78	0.51452	1070.78	0.34753	1070.78	0.17201	1070.78	0.10369
9.77	1.75659e-05	109.77	0.000691833	209.77	0.000548096	309.77	0.09055	9.77	1.34827e-05	89.77	9.7168e-06	169.77	-0.000736182			49.77	3.98865e-05	169.77	6.16089e-05	289.77	3.97034e-06	409.77	-0.00054873	1071.26	0.5146	1071.26	0.34748	1071.26	0.17208	1071.26	0.10371
9.78	-1.69891e-05	109.78	0.000563049	209.78	0.000492554	309.78	0.06592	9.78	-1.30493e-05	89.78	-9.39636e-06	169.78	-0.000819189			49.78	7.18384e-05	169.78	5.00122e-05	289.78	5.66101e-05	409.78	-0.000557581	1071.74	0.51466	1071.74	0.34743	1071.74	0.17216	1071.74	0.10369
9.79	1.75842e-05	109.79	0.000671387	209.79	0.000322601	309.79	0.04553	9.79	1.35132e-05	89.79	9.7168e-06	169.79	-0.000730994			49.79	4.00391e-05	169.79	6.31348e-05	289.79	3.96423e-06	409.79	-0.000553003	1072.23	0.51471	1072.23	0.34737	1072.23	0.17224	1072.23	0.10365
9.8	-1.7038e-05	109.8	0.000560913	209.8	0.000326172	309.8	0.0326	9.8	-1.31195e-05	89.8	-9.3689e-06	169.8	-0.000818579			49.8	7.16858e-05	169.8	5.03174e-05	289.8	5.68542e-05	409.8	-0.000562463	1072.71	0.51474	1072.71	0.34728	1072.71	0.17229	1072.71	0.10359
9.81	1.76331e-05	109.81	0.000671387	209.81	0.000233337	309.81	0.02319	9.81	1.3562e-05	89.81	9.73511e-06	169.81	-0.00073252			49.81	4.03748e-05	169.81	6.31348e-05	289.81	3.94287e-06	409.81	-0.000563989	1073.19	0.51475	1073.19	0.34718	1073.19	0.17234	1073.19	0.10352
9.82	-1.70563e-05	109.82	0.000560303	209.82	0.0002323	309.82	0.01592	9.82	-1.31256e-05	89.82	-9.375e-06	169.82	-0.000817969			49.82	7.20215e-05	169.82	5.18433e-05	289.82	5.67627e-05	409.82	-0.000566125	1073.67	0.51473	1073.67	0.34708	1073.67	0.17236	1073.67	0.10346
9.83	1.76453e-05	109.83	0.000666809	209.83	0.000196228	309.83	0.0108	9.83	1.3501e-05	89.83	9.71985e-06	169.83	-0.000730078			49.83	4.04358e-05	169.83	6.43555e-05	289.83	3.91235e-06	409.83	-0.000560022	1074.16	0.5147	1074.16	0.34698	1074.16	0.17237	1074.16	0.1034
9.84	-1.70685e-05	109.84	0.000558472	209.84	0.000203156	309.84	0.00628	9.84	-1.31195e-05	89.84	-9.35364e-06	169.84	-0.000816748			49.84	7.1991e-05	169.84	5.21484e-05	289.84	5.68237e-05	409.84	-0.000562769	1074.64	0.51466	1074.64	0.3469	1074.64	0.17235	1074.64	0.10335
9.85	1.76514e-05	109.85	0.00066803	209.85	0.000114319	309.85	0.00447	9.85	1.35101e-05	89.85	9.70154e-06	169.85	-0.000727637			49.85	4.01611e-05	169.85	6.40503e-05	289.85	3.96729e-06	409.85	-0.000555444	1075.12	0.5146	1075.12	0.34684	1075.12	0.17232	1075.12	0.10331
9.86	-1.70959e-05	109.86	0.000560608	209.86	0.000145599	309.86	0.00335	9.86	-1.30829e-05	89.86	-9.34448e-06	169.86	-0.000815527			49.86	7.22046e-05	169.86	5.18433e-05	289.86	5.68542e-05	409.86	-0.000562463	1075.6	0.51454	1075.6	0.34681	1075.6	0.17227	1075.6	0.10329
9.87	1.77002e-05	109.87	0.000665588	209.87	8.18481e-05	309.87	0.00336	9.87	1.35437e-05	89.87	9.70459e-06	169.87	-0.000727026			49.87	4.03442e-05	169.87	6.43555e-05	289.87	3.84521e-06	409.87	-0.000554224	1076.08	0.51446	1076.08	0.3468	1076.08	0.1722	1076.08	0.10327
9.88	-1.71387e-05	109.88	0.000557556	209.88	0.000154114	309.88	0.00318	9.88	-1.3147e-05	89.88	-9.34448e-06	169.88	-0.000813086			49.88	7.22961e-05	169.88	5.24536e-05	289.88	5.67322e-05	409.88	-0.00055697	1076.57	0.51439	1076.57	0.34682	1076.57	0.1721	1076.57	0.10325
9.89	1.77094e-05	109.89	0.000664063	209.89	6.53381e-05	309.89	0.0027	9.89	1.35315e-05	89.89	9.7229e-06	169.89	-0.0007255			49.89	4.04663e-05	169.89	6.5271e-05	289.89	3.92456e-06	409.89	-0.000554529	1077.05	0.51431	1077.05	0.34685	1077.05	0.17199	1077.05	0.10323
9.9	-1.71844e-05	109.9	0.00055603	209.9	0.000188904	309.9	0.00228	9.9	-1.31378e-05	89.9	-9.35669e-06	169.9	-0.000811255			49.9	7.22961e-05	169.9	5.27588e-05	289.9	5.68542e-05	409.9	-0.00055636	1077.53	0.51424	1077.53	0.34689	1077.53	0.17186	1077.53	0.1032
9.91	1.77216e-05	109.91	0.000662231	209.91	9.60999e-05	309.91	0.00154	9.91	1.35864e-05	89.91	9.69543e-06	169.91	-0.000718787			49.91	4.05884e-05	169.91	6.46606e-05	289.91	3.94287e-06	409.91	-0.000549646	1078.01	0.51418	1078.01	0.34695	1078.01	0.17171	1078.01	0.10316
9.92	-1.72119e-05	109.92	0.000553894	209.92	0.000117645	309.92	0.00158	9.92	-1.31195e-05	89.92	-9.33228e-06	169.92	-0.000809424			49.92	7.22961e-05	169.92	5.27588e-05	289.92	5.68542e-05	409.92	-0.000555139	1078.49	0.51413	1078.49	0.34702	1078.49	0.17156	1078.49	0.10309
9.93	1.7749e-05	109.93	0.000663147	209.93	4.39758e-05	309.93	0.0014	9.93	1.35864e-05	89.93	9.68628e-06	169.93	-0.000723059			49.93	4.03748e-05	169.93	6.5271e-05	289.93	3.76282e-06	409.93	-0.000552698	1078.98	0.51408	1078.98	0.34711	1078.98	0.17139	1078.98	0.10301
9.94	-1.72333e-05	109.94	0.000553894	209.94	8.87146e-05	309.94	0.00129	9.94	-1.31439e-05	89.94	-9.34448e-06	169.94	-0.000809424			49.94	7.25098e-05	169.94	5.27588e-05	289.94	5.70374e-05	409.94	-0.000561853	1079.46	0.51404	1079.46	0.34718	1079.46	0.1712	1079.46	0.10289
9.95	1.77887e-05	109.95	0.000662537	209.95	1.66931e-05	309.95	0.00124	9.95	1.3559e-05	89.95	9.68018e-06	169.95	-0.000721838			49.95	4.02527e-05	169.95	6.5271e-05	289.95	3.73535e-06	409.95	-0.00055697	1079.94	0.514	1079.94	0.34725	1079.94	0.17101	1079.94	0.10277
9.96	-1.72607e-05	109.96	0.000555725	209.96	7.06177e-05	309.96	0.00121	9.96	-1.31439e-05	89.96	-9.34143e-06	169.96	-0.000810034			49.96	7.26624e-05	169.96	5.27588e-05	289.96	5.69458e-05	409.96	-0.000557275	1080.42	0.51396	1080.42	0.34729	1080.42	0.1708	1080.42	0.10263
9.97	1.77948e-05	109.97	0.000661316	209.97	9.375e-06	309.97	0.00116	9.97	1.36353e-05	89.97	9.65271e-06	169.97	-0.00071665			49.97	4.05273e-05	169.97	6.5271e-05	289.97	3.80554e-06	409.97	-0.000560022	1080.91	0.51391	1080.91	0.34731	1080.91	0.17058	1080.91	0.1025
9.98	-1.72668e-05	109.98	0.000552979	209.98	6.71997e-05	309.98	0.000995483	9.98	-1.32172e-05	89.98	-9.34448e-06	169.98	-0.000800269			49.98	7.27234e-05	169.98	5.33691e-05	289.98	5.68542e-05	409.98	-0.0005646	1081.39	0.51386	1081.39	0.34731	1081.39	0.17034	1081.39	0.10238
9.99	1.78101e-05	109.99	0.000660706	209.99	7.42187e-06	309.99	0.000535583	9.99	1.35986e-05	89.99	9.69849e-06	169.99	-0.000718176			49.99	4.04968e-05	169.99	6.64917e-05	289.99	3.78723e-06	409.99	-0.000560327	1081.87	0.51378	1081.87	0.34729	1081.87	0.17009	1081.87	0.10228
10	-1.72943e-05	110	0.000550842	210	6.40869e-05	310	0.000765991	10	-1.31897e-05	90	-9.34753e-06	170	-0.000808813			50	7.24792e-05	170	5.36743e-05	290	5.70679e-05	410	-0.00055575	1082.35	0.5137	1082.35	0.34726	1082.35	0.16982	1082.35	0.10219
10.01	1.78497e-05	110.01	0.000661316	210.01	3.23486e-06	310.01	0.000631104	10.01	1.36414e-05	90.01	9.64966e-06	170.01	-0.000564673			50.01	4.06189e-05	170.01	6.55762e-05	290.01	3.82385e-06	410.01	-0.000543542	1082.83	0.5136	1082.83	0.34724	1082.83	0.16954	1082.83	0.10211
10.02	-1.7334e-05	110.02	0.000550232	210.02	6.22253e-05	310.02	0.000660706	10.02	-1.3205e-05	90.02	-9.29871e-06	170.02	-0.000672095			50.02	7.27844e-05	170.02	5.33691e-05	290.02	5.70984e-05	410.02	-0.000551782	1083.32	0.51348	1083.32	0.34722	1083.32	0.16926	1083.32	0.10203
10.03	1.78436e-05	110.03	0.000658569	210.03	9.67407e-06	310.03	0.000453796	10.03	1.36261e-05	90.03	9.6405e-06	170.03	-0.000608313			50.03	4.04358e-05	170.03	6.61865e-05	290.03	3.86658e-06	410.03	-0.000551477	1083.8	0.51335	1083.8	0.3472	1083.8	0.16897	1083.8	0.10193
10.04	-1.73584e-05	110.04	0.000549316	210.04	6.64063e-05	310.04	0.000478516	10.04	-1.32172e-05	90.04	-9.28955e-06	170.04	-0.000715125			50.04	7.2876e-05	170.04	5.39795e-05	290.04	5.71289e-05	410.04	-0.000551477	1084.28	0.51321	1084.28	0.3472	1084.28	0.16868	1084.28	0.10181
10.05	1.78711e-05	110.05	0.000658264	210.05	2.98767e-06	310.05	0.000396423	10.05	1.362e-05	90.05	9.65271e-06	170.05	-0.000643713			50.05	4.05273e-05	170.05	6.71021e-05	290.05	3.78418e-06	410.05	-0.000547815	1084.76	0.51308	1084.76	0.34721	1084.76	0.1684	1084.76	0.10168
10.06	-1.73859e-05	110.06	0.000549316	210.06	6.30493e-05	310.06	0.000447388	10.06	-1.32233e-05	90.06	-9.2865e-06	170.06	-0.000748389			50.06	7.31506e-05	170.06	5.52002e-05	290.06	5.70679e-05	410.06	-0.000550256	1085.24	0.51297	1085.24	0.34725	1085.24	0.16815	1085.24	0.10154
10.07	1.78925e-05	110.07	0.000655518	210.07	2.72827e-06	310.07	0.000378418	10.07	1.36383e-05	90.07	9.63135e-06	170.07	-0.000673621			50.07	4.03442e-05	170.07	7.229e-05	290.07	3.6377e-06	410.07	-0.000549036	1085.73	0.51288	1085.73	0.34734	1085.73	0.16791	1085.73	0.10139
10.08	-1.7392e-05	110.08	0.000548096	210.08	6.01501e-05	310.08	0.000432465	10.08	-1.32446e-05	90.08	-9.28345e-06	170.08	-0.000770972			50.08	7.30286e-05	170.08	5.94727e-05	290.08	5.70068e-05	410.08	-0.000550867	1086.21	0.51283	1086.21	0.34748	1086.21	0.16771	1086.21	0.10126
10.09	1.78864e-05	110.09	0.00066925	210.09	2.06604e-05	310.09	0.000360138	10.09	1.36444e-05	90.09	9.65881e-06	170.09	-0.000692847			50.09	4.04968e-05	170.09	7.13745e-05	290.09	3.50647e-06	410.09	-0.000547815	1086.69	0.5128	1086.69	0.34768	1086.69	0.16753	1086.69	0.10114
10.1	-1.74377e-05	110.1	0.000551453	210.1	5.97534e-05	310.1	0.000426361	10.1	-1.33148e-05	90.1	-9.26514e-06	170.1	-0.000789282			50.1	7.29065e-05	170.1	5.8252e-05	290.1	5.69458e-05	410.1	-0.000552393	1087.17	0.51281	1087.17	0.34793	1087.17	0.16736	1087.17	0.10103
10.11	1.7923e-05	110.11	0.000655212	210.11	1.2207e-07	310.11	0.000335114	10.11	1.3681e-05	90.11	9.6344e-06	170.11	-0.000709021			50.11	4.05273e-05	170.11	7.0459e-05	290.11	3.68042e-06	410.11	-0.000549951	1087.65	0.51283	1087.65	0.34825	1087.65	0.16721	1087.65	0.10095
10.12	-1.74408e-05	110.12	0.000541992	210.12	5.94482e-05	310.12	0.000372772	10.12	-1.32782e-05	90.12	-9.26514e-06	170.12	-0.000796912			50.12	7.31506e-05	170.12	5.73364e-05	290.12	5.69763e-05	410.12	-0.000553003	1088.14	0.51287	1088.14	0.3486	1088.14	0.16707	1088.14	0.10089
10.13	1.79443e-05	110.13	0.00055603	210.13	1.19629e-06	310.13	0.000279419	10.13	1.36902e-05	90.13	9.6344e-06	170.13	-0.000708716			50.13	4.08325e-05	170.13	6.95435e-05	290.13	3.4668e-06	410.13	-0.00054812	1088.62	0.51292	1088.62	0.34898	1088.62	0.16691	1088.62	0.10086
10.14	-1.74957e-05	110.14	0.000420227	210.14	6.20728e-05	310.14	0.000352966	10.14	-1.32904e-05	90.14	-9.24683e-06	170.14	-0.000795996			50.14	7.33643e-05	170.14	5.61157e-05	290.14	5.71899e-05	410.14	-0.000553613	1089.1	0.51296	1089.1	0.34939	1089.1	0.16674	1089.1	0.10084
10.15	1.79352e-05	110.15	0.000528259	210.15	5.8197e-06	310.15	0.00026651	10.15	1.3681e-05	90.15	9.61609e-06	170.15	-0.00070719			50.15	4.06189e-05	170.15	6.92383e-05	290.15	3.57056e-06	410.15	-0.000538965	1089.58	0.51301	1089.58	0.34981	1089.58	0.16656	1089.58	0.10085
10.16	-1.74927e-05	110.16	0.000415955	210.16	6.29883e-05	310.16	0.000326111	10.16	-1.32935e-05	90.16	-9.24072e-06	170.16	-0.000795386			50.16	7.35779e-05	170.16	5.55054e-05	290.16	5.74036e-05	410.16	-0.00054751	1090.07	0.51305	1090.07	0.35024	1090.07	0.16638	1090.07	0.10087
10.17	1.79596e-05	110.17	0.000527649	210.17	8.17871e-06	310.17	0.00028006	10.17	1.37207e-05	90.17	9.62219e-06	170.17	-0.000705359			50.17	4.0802e-05	170.17	6.83228e-05	290.17	3.6499e-06	410.17	-0.00054751	1090.55	0.5131	1090.55	0.35069	1090.55	0.1662	1090.55	0.1009
10.18	-1.7511e-05	110.18	0.000415649	210.18	6.3446e-05	310.18	0.000357697	10.18	-1.33331e-05	90.18	-9.25903e-06	170.18	-0.000794775			50.18	7.33337e-05	170.18	5.42847e-05	290.18	5.7312e-05	410.18	-0.000550867	1091.03	0.51316	1091.03	0.35114	1091.03	0.16603	1091.03	0.10094
10.19	1.7984e-05	110.19	0.000524902	210.19	1.92566e-06	310.19	0.00030069	10.19	1.37177e-05	90.19	9.61914e-06	170.19	-0.00070658			50.19	4.0863e-05	170.19	6.74072e-05	290.19	3.74451e-06	410.19	-0.000545679	1091.51	0.51323	1091.51	0.3516	1091.51	0.1659	1091.51	0.10098
10.2	-1.75629e-05	110.2	0.000417175	210.2	6.53076e-05	310.2	0.000362579	10.2	-1.3327e-05	90.2	-9.22241e-06	170.2	-0.000795081			50.2	7.33337e-05	170.2	5.33691e-05	290.2	5.73425e-05	410.2	-0.000552698	1091.99	0.51331	1091.99	0.35206	1091.99	0.1658	1091.99	0.10103
10.21	1.80084e-05	110.21	0.000525208	210.21	4.44031e-06	310.21	0.000296204	10.21	1.37665e-05	90.21	9.58252e-06	170.21	-0.000706885			50.21	4.0802e-05	170.21	6.67969e-05	290.21	3.63159e-06	410.21	-0.000545374	1092.48	0.51342	1092.48	0.35253	1092.48	0.16574	1092.48	0.10108
10.22	-1.75568e-05	110.22	0.00041687	210.22	6.13708e-05	310.22	0.000361176	10.22	-1.33667e-05	90.22	-9.23462e-06	170.22	-0.000794775			50.22	7.34253e-05	170.22	5.27588e-05	290.22	5.74341e-05	410.22	-0.000549341	1092.96	0.51353	1092.96	0.35301	1092.96	0.16572	1092.96	0.10114
10.23	1.79962e-05	110.23	0.000522766	210.23	4.3335e-07	310.23	0.000302063	10.23	1.37695e-05	90.23	9.57642e-06	170.23	-0.000706274			50.23	4.06494e-05	170.23	6.61865e-05	290.23	3.43628e-06	410.23	-0.000543542	1093.44	0.51366	1093.44	0.3535	1093.44	0.16575	1093.44	0.10119
10.24	-1.75385e-05	110.24	0.000413513	210.24	6.3324e-05	310.24	0.000371796	10.24	-1.33728e-05	90.24	-9.21326e-06	170.24	-0.000792334			50.24	7.35474e-05	170.24	5.24536e-05	290.24	5.7373e-05	410.24	-0.000549341	1093.92	0.51379	1093.92	0.35401	1093.92	0.1658	1093.92	0.10126
10.25	1.80206e-05	110.25	0.000523376	210.25	-7.53784e-07	310.25	0.000312469	10.25	1.3739e-05	90.25	9.59473e-06	170.25	-0.000701697			50.25	4.06189e-05	170.25	6.49658e-05	290.25	3.34778e-06	410.25	-0.000546594	1094.4	0.51392	1094.4	0.35454	1094.4	0.16589	1094.4	0.10133
10.26	-1.75812e-05	110.26	0.000410461	210.26	5.67017e-05	310.26	0.000373688	10.26	-1.33728e-05	90.26	-9.19495e-06	170.26	-0.000788672			50.26	7.34863e-05	170.26	5.12329e-05	290.26	5.72815e-05	410.26	-0.000546899	1094.89	0.51405	1094.89	0.35509	1094.89	0.16599	1094.89	0.10141
10.27	1.80573e-05	110.27	0.000520325	210.27	-5.88379e-06	310.27	0.000309265	10.27	1.38e-05	90.27	9.57642e-06	170.27	-0.000700171			50.27	4.06799e-05	170.27	6.43555e-05	290.27	3.48816e-06	410.27	-0.000543237	1095.37	0.51419	1095.37	0.35563	1095.37	0.16611	1095.37	0.10149
10.28	-1.76117e-05	110.28	0.00040863	210.28	5.4657e-05	310.28	0.000376434	10.28	-1.34247e-05	90.28	-9.18274e-06	170.28	-0.000786841			50.28	7.35779e-05	170.28	5.03174e-05	290.28	5.7251e-05	410.28	-0.000545068	1095.85	0.51433	1095.85	0.35617	1095.85	0.16625	1095.85	0.10157
10.29	1.80695e-05	110.29	0.000517578	210.29	-6.71692e-06	310.29	0.000318878	10.29	1.38245e-05	90.29	9.57947e-06	170.29	-0.000699866			50.29	4.06189e-05	170.29	6.40503e-05	290.29	3.31116e-06	410.29	-0.000544153	1096.33	0.51447	1096.33	0.3567	1096.33	0.16638	1096.33	0.10166
10.3	-1.76178e-05	110.3	0.000404053	210.3	5.40161e-05	310.3	0.000391663	10.3	-1.34583e-05	90.3	-9.19189e-06	170.3	-0.00078562			50.3	7.36084e-05	170.3	4.9707e-05	290.3	5.7312e-05	410.3	-0.00054812	1096.82	0.51462	1096.82	0.35722	1096.82	0.16652	1096.82	0.10175
10.31	1.81e-05	110.31	0.000515442	210.31	-4.41284e-06	310.31	0.000334259	10.31	1.38458e-05	90.31	9.56726e-06	170.31	-0.000697729			50.31	4.08325e-05	170.31	6.34399e-05	290.31	3.34167e-06	410.31	-0.000547815	1097.3	0.51476	1097.3	0.35772	1097.3	0.16664	1097.3	0.10183
10.32	-1.76514e-05	110.32	0.00040329	210.32	5.39551e-05	310.32	0.000410461	10.32	-1.34674e-05	90.32	-9.20105e-06	170.32	-0.00078501			50.32	7.36389e-05	170.32	4.90967e-05	290.32	5.7373e-05	410.32	-0.000552698	1097.78	0.5149	1097.78	0.35821	1097.78	0.16675	1097.78	0.10191
10.33	1.81091e-05	110.33	0.000510559	210.33	-6.74133e-06	310.33	0.00037442	10.33	1.38672e-05	90.33	9.53369e-06	170.33	-0.000696814			50.33	4.09851e-05	170.33	6.16089e-05	290.33	3.2135e-06	410.33	-0.000549341	1098.26	0.51504	1098.26	0.35868	1098.26	0.16684	1098.26	0.10199
10.34	-1.7688e-05	110.34	0.000403748	210.34	5.48706e-05	310.34	0.000441498	10.34	-1.34186e-05	90.34	-9.17358e-06	170.34	-0.000784094			50.34	7.35779e-05	170.34	4.81812e-05	290.34	5.74341e-05	410.34	-0.000549646	1098.74	0.51515	1098.74	0.35913	1098.74	0.16691	1098.74	0.10206
10.35	1.81244e-05	110.35	0.00051239	210.35	-5.52368e-06	310.35	0.000406189	10.35	1.38489e-05	90.35	9.552e-06	170.35	-0.000696509			50.35	4.06494e-05	170.35	6.13037e-05	290.35	3.36609e-06	410.35	-0.000546594	1099.23	0.51525	1099.23	0.35954	1099.23	0.16697	1099.23	0.10214
10.36	-1.76758e-05	110.36	0.000410156	210.36	5.53589e-05	310.36	0.000455017	10.36	-1.34583e-05	90.36	-9.18884e-06	170.36	-0.000784399			50.36	7.37915e-05	170.36	4.69604e-05	290.36	5.74951e-05	410.36	-0.000549646	1099.71	0.51534	1099.71	0.35992	1099.71	0.16702	1099.71	0.10221
10.37	1.81793e-05	110.37	0.000527344	210.37	-6.5918e-06	310.37	0.000385132	10.37	1.38916e-05	90.37	9.53369e-06	170.37	-0.000694678			50.37	4.0741e-05	170.37	6.09985e-05	290.37	3.30505e-06	410.37	-0.000548425	1100.19	0.51541	1100.19	0.36025	1100.19	0.16705	1100.19	0.10228
10.38	-1.77124e-05	110.38	0.000419922	210.38	5.3772e-05	310.38	0.000458374	10.38	-1.35071e-05	90.38	-9.16748e-06	170.38	-0.000782263			50.38	7.38525e-05	170.38	4.63501e-05	290.38	5.74341e-05	410.38	-0.000549036	1100.67	0.51547	1100.67	0.36055	1100.67	0.16708	1100.67	0.10235
10.39	1.81763e-05	110.39	0.000531006	210.39	-6.79016e-06	310.39	0.000385742	10.39	1.39374e-05	90.39	9.53369e-06	170.39	-0.000694983			50.39	4.07104e-05	170.39	5.97778e-05	290.39	3.41187e-06	410.39	-0.00054812	1101.15	0.51552	1101.15	0.36081	1101.15	0.1671	1101.15	0.10241
10.4	-1.77368e-05	110.4	0.000422668	210.4	5.50537e-05	310.4	0.000446777	10.4	-1.35071e-05	90.4	-9.15222e-06	170.4	-0.000781958			50.4	7.37915e-05	170.4	4.51294e-05	290.4	5.74951e-05	410.4	-0.000550562	1101.64	0.51556	1101.64	0.36103	1101.64	0.1671	1101.64	0.10245
10.41	1.82068e-05	110.41	0.000531006	210.41	-7.15027e-06	310.41	0.000379028	10.41	1.39313e-05	90.41	9.52454e-06	170.41	-0.000696509			50.41	4.0802e-05	170.41	5.88623e-05	290.41	3.43933e-06	410.41	-0.000547815	1102.12	0.51559	1102.12	0.36121	1102.12	0.16709	1102.12	0.10248
10.42	-1.77673e-05	110.42	0.000423279	210.42	5.45349e-05	310.42	0.000445557	10.42	-1.35284e-05	90.42	-9.14307e-06	170.42	-0.000780127			50.42	7.3822e-05	170.42	4.42139e-05	290.42	5.74341e-05	410.42	-0.000549646	1102.6	0.51559	1102.6	0.36133	1102.6	0.16704	1102.6	0.10247
10.43	1.82465e-05	110.43	0.000532837	210.43	5.64575e-06	310.43	0.000386353	10.43	1.39282e-05	90.43	9.54285e-06	170.43	-0.000695288			50.43	4.0802e-05	170.43	5.79468e-05	290.43	3.39661e-06	410.43	-0.000549036	1103.08	0.51557	1103.08	0.3614	1103.08	0.16697	1103.08	0.10244
10.44	-1.77917e-05	110.44	0.000424194	210.44	6.85425e-05	310.44	0.000463867	10.44	-1.35559e-05	90.44	-9.1156e-06	170.44	-0.000781042			50.44	7.39441e-05	170.44	4.36035e-05	290.44	5.75867e-05	410.44	-0.000534692	1103.57	0.51552	1103.57	0.3614	1103.57	0.16688	1103.57	0.10238
10.45	1.82465e-05	110.45	0.000534058	210.45	4.81873e-06	310.45	0.000405273	10.45	1.39587e-05	90.45	9.51538e-06	170.45	-0.000692542			50.45	4.0741e-05	170.45	5.76416e-05	290.45	3.28674e-06	410.45	-0.00053042	1104.05	0.51545	1104.05	0.36136	1104.05	0.16677	1104.05	0.10231
10.46	-1.78223e-05	110.46	0.000424805	210.46	6.31409e-05	310.46	0.000469971	10.46	-1.35468e-05	90.46	-9.10645e-06	170.46	-0.000780432			50.46	7.39441e-05	170.46	4.23828e-05	290.46	5.75562e-05	410.46	-0.000537134	1104.53	0.51535	1104.53	0.36127	1104.53	0.16665	1104.53	0.10222
10.47	1.828e-05	110.47	0.000535278	210.47	-5.96008e-06	310.47	0.000397949	10.47	1.39801e-05	90.47	9.52148e-06	170.47	-0.000692236			50.47	4.08325e-05	170.47	5.70313e-05	290.47	3.53699e-06	410.47	-0.000535303	1105.01	0.51524	1105.01	0.36114	1105.01	0.16651	1105.01	0.10212
10.48	-1.77917e-05	110.48	0.000426941	210.48	5.46265e-05	310.48	0.000463562	10.48	-1.35681e-05	90.48	-9.10034e-06	170.48	-0.000780432			50.48	7.38831e-05	170.48	4.23828e-05	290.48	5.77087e-05	410.48	-0.00053988	1105.49	0.51511	1105.49	0.36099	1105.49	0.16636	1105.49	0.10202
10.49	1.83197e-05	110.49	0.000536194	210.49	-7.26013e-06	310.49	0.000367706	10.49	1.39893e-05	90.49	9.53979e-06	170.49	-0.000691931			50.49	4.09851e-05	170.49	5.58105e-05	290.49	3.5614e-06	410.49	-0.000536218	1105.98	0.51497	1105.98	0.36081	1105.98	0.16619	1105.98	0.10192
10.5	-1.78497e-05	110.5	0.000426636	210.5	5.5481e-05	310.5	0.000435059	10.5	-1.36169e-05	90.5	-9.08508e-06	170.5	-0.000773413			50.5	7.38831e-05	170.5	4.14673e-05	290.5	5.77698e-05	410.5	-0.000538354	1106.46	0.5148	1106.46	0.36059	1106.46	0.166	1106.46	0.1018
10.51	1.83258e-05	110.51	0.000536499	210.51	-5.38635e-06	310.51	0.000373199	10.51	1.40533e-05	90.51	9.51233e-06	170.51	-0.000692236			50.51	4.10461e-05	170.51	5.55054e-05	290.51	3.302e-06	410.51	-0.000533472	1106.94	0.51461	1106.94	0.36032	1106.94	0.1658	1106.94	0.10167
10.52	-1.79169e-05	110.52	0.000426941	210.52	5.63049e-05	310.52	0.000444641	10.52	-1.36444e-05	90.52	-9.09729e-06	170.52	-0.000781348			50.52	7.40662e-05	170.52	4.05518e-05	290.52	5.76172e-05	410.52	-0.000537439	1107.42	0.51441	1107.42	0.35998	1107.42	0.16559	1107.42	0.10152
10.53	1.83533e-05	110.53	0.000535278	210.53	-6.28662e-06	310.53	0.000356689	10.53	1.39954e-05	90.53	9.50623e-06	170.53	-0.000692847			50.53	4.09851e-05	170.53	5.45898e-05	290.53	3.30505e-06	410.53	-0.000533472	1107.9	0.51418	1107.9	0.35958	1107.9	0.16536	1107.9	0.10136
10.54	-1.79138e-05	110.54	0.00042511	210.54	5.49927e-05	310.54	0.000416718	10.54	-1.36505e-05	90.54	-9.06677e-06	170.54	-0.000780432			50.54	7.40967e-05	170.54	3.93311e-05	290.54	5.75867e-05	410.54	-0.000538049	1108.39	0.51395	1108.39	0.35911	1108.39	0.16512	1108.39	0.10119
10.55	1.83502e-05	110.55	0.000534363	210.55	-7.92236e-06	310.55	0.000336426	10.55	1.40045e-05	90.55	9.46655e-06	170.55	-0.000691016			50.55	4.08936e-05	170.55	5.39795e-05	290.55	3.34473e-06	410.55	-0.000535303	1108.87	0.51369	1108.87	0.3586	1108.87	0.16487	1108.87	0.10101
10.56	-1.79321e-05	110.56	0.00042572	210.56	5.38025e-05	310.56	0.000400238	10.56	-1.36139e-05	90.56	-9.09729e-06	170.56	-0.000778601			50.56	7.44019e-05	170.56	3.84155e-05	290.56	5.77393e-05	410.56	-0.000538049	1109.35	0.51342	1109.35	0.35805	1109.35	0.16461	1109.35	0.10082
10.57	1.83594e-05	110.57	0.000534668	210.57	-8.53577e-06	310.57	0.000343597	10.57	1.40747e-05	90.57	9.50012e-06	170.57	-0.00068949			50.57	4.09546e-05	170.57	5.33691e-05	290.57	3.25928e-06	410.57	-0.000534387	1109.83	0.51314	1109.83	0.35746	1109.83	0.16433	1109.83	0.10061
10.58	-1.79718e-05	110.58	0.00042572	210.58	5.39551e-05	310.58	0.000411346	10.58	-1.36902e-05	90.58	-9.05762e-06	170.58	-0.000771277			50.58	7.41272e-05	170.58	3.78052e-05	290.58	5.75867e-05	410.58	-0.000535913	1110.32	0.51284	1110.32	0.35685	1110.32	0.16404	1110.32	0.1004
10.59	1.84021e-05	110.59	0.000533752	210.59	-8.99048e-06	310.59	0.000270996	10.59	1.41113e-05	90.59	9.48181e-06	170.59	-0.000686133			50.59	4.10461e-05	170.59	5.21484e-05	290.59	3.29285e-06	410.59	-0.000533472	1110.8	0.51252	1110.8	0.35621	1110.8	0.16373	1110.8	0.10019
10.6	-1.79932e-05	110.6	0.000426331	210.6	5.31616e-05	310.6	0.000343109	10.6	-1.36993e-05	90.6	-9.06067e-06	170.6	-0.000770972			50.6	7.41577e-05	170.6	3.68896e-05	290.6	5.75562e-05	410.6	-0.000536523	1111.28	0.5122	1111.28	0.35556	1111.28	0.16342	1111.28	0.09997
10.61	1.84387e-05	110.61	0.000533752	210.61	-1.05896e-05	310.61	0.000274078	10.61	1.41266e-05	90.61	9.49097e-06	170.61	-0.000685522			50.61	4.11682e-05	170.61	5.15381e-05	290.61	3.34778e-06	410.61	-0.000525842	1111.76	0.51189	1111.76	0.35489	1111.76	0.1631	1111.76	0.09975
10.62	-1.79749e-05	110.62	0.000422668	210.62	5.13611e-05	310.62	0.000347168	10.62	-1.36627e-05	90.62	-9.0271e-06	170.62	-0.000770667			50.62	7.42493e-05	170.62	3.59741e-05	290.62	5.78003e-05	410.62	-0.000526453	1112.24	0.51158	1112.24	0.35421	1112.24	0.16279	1112.24	0.09954
10.63	1.84387e-05	110.63	0.000550232	210.63	-1.12762e-05	310.63	0.000263062	10.63	1.4093e-05	90.63	9.48181e-06	170.63	-0.000683691			50.63	4.13818e-05	170.63	5.09277e-05	290.63	3.31726e-06	410.63	-0.000525842	1112.72	0.51129	1112.72	0.35354	1112.72	0.16249	1112.72	0.09933
10.64	-1.80206e-05	110.64	0.000432129	210.64	4.6814e-05	310.64	0.000334595	10.64	-1.3678e-05	90.64	-9.04846e-06	170.64	-0.000771582			50.64	7.41272e-05	170.64	3.75e-05	290.64	5.78308e-05	410.64	-0.000530115	1113.21	0.51101	1113.21	0.35288	1113.21	0.16219	1113.21	0.09913
10.65	1.84662e-05	110.65	0.000549622	210.65	-1.54785e-05	310.65	0.000268158	10.65	1.41083e-05	90.65	9.47266e-06	170.65	-0.000683081			50.65	4.11987e-05	170.65	5.09277e-05	290.65	3.26233e-06	410.65	-0.000527673	1113.69	0.51074	1113.69	0.35222	1113.69	0.16189	1113.69	0.09892
10.66	-1.80725e-05	110.66	0.000422058	210.66	4.79736e-05	310.66	0.000342133	10.66	-1.37299e-05	90.66	-9.04541e-06	170.66	-0.000771582			50.66	7.45239e-05	170.66	3.50586e-05	290.66	5.78308e-05	410.66	-0.00053103	1114.17	0.51048	1114.17	0.35157	1114.17	0.1616	1114.17	0.09872
10.67	1.85059e-05	110.67	0.000524292	210.67	-1.50848e-05	310.67	0.000272095	10.67	1.4151e-05	90.67	9.46045e-06	170.67	-0.000684302			50.67	4.13208e-05	170.67	5.03174e-05	290.67	3.28674e-06	410.67	-0.000535303	1114.65	0.51021	1114.65	0.35093	1114.65	0.1613	1114.65	0.09852
10.68	-1.80786e-05	110.68	0.000414734	210.68	4.7699e-05	310.68	0.000337982	10.68	-1.37238e-05	90.68	-9.03931e-06	170.68	-0.000773413			50.68	7.42187e-05	170.68	3.41431e-05	290.68	5.77393e-05	410.68	-0.000537744	1115.14	0.50995	1115.14	0.3503	1115.14	0.16102	1115.14	0.09833
10.69	1.84753e-05	110.69	0.000526123	210.69	-1.56464e-05	310.69	0.000267517	10.69	1.41357e-05	90.69	9.46045e-06	170.69	-0.000684912			50.69	4.11377e-05	170.69	4.90967e-05	290.69	3.36914e-06	410.69	-0.000538965	1115.62	0.50969	1115.62	0.34969	1115.62	0.16074	1115.62	0.09814
10.7	-1.81061e-05	110.7	0.000413208	210.7	4.70886e-05	310.7	0.000338593	10.7	-1.3739e-05	90.7	-9.03931e-06	170.7	-0.000772498			50.7	7.44324e-05	170.7	3.29224e-05	290.7	5.78918e-05	410.7	-0.000542017	1116.1	0.50943	1116.1	0.3491	1116.1	0.16049	1116.1	0.09798
10.71	1.85394e-05	110.71	0.000523987	210.71	-1.60522e-05	310.71	0.000269592	10.71	1.41846e-05	90.71	9.44214e-06	170.71	-0.000684607			50.71	4.11377e-05	170.71	4.75708e-05	290.71	3.19214e-06	410.71	-0.000535913	1116.58	0.50919	1116.58	0.34855	1116.58	0.16027	1116.58	0.09784
10.72	-1.81244e-05	110.72	0.000412903	210.72	4.71802e-05	310.72	0.000341492	10.72	-1.37695e-05	90.72	-9.01184e-06	170.72	-0.000771582			50.72	7.44324e-05	170.72	3.17017e-05	290.72	5.78918e-05	410.72	-0.000538965	1117.06	0.50898	1117.06	0.34803	1117.06	0.16008	1117.06	0.09773
10.73	1.8576e-05	110.73	0.000522766	210.73	-1.6098e-05	310.73	0.00027121	10.73	1.41693e-05	90.73	9.42993e-06	170.73	-0.000683081			50.73	4.12598e-05	170.73	4.66553e-05	290.73	3.125e-06	410.73	-0.000534387	1117.55	0.5088	1117.55	0.34756	1117.55	0.15992	1117.55	0.09765
10.74	-1.81213e-05	110.74	0.000413513	210.74	4.66003e-05	310.74	0.000343262	10.74	-1.37939e-05	90.74	-9.00574e-06	170.74	-0.000771582			50.74	7.45544e-05	170.74	3.10913e-05	290.74	5.78918e-05	410.74	-0.00053866	1118.03	0.50865	1118.03	0.34711	1118.03	0.15978	1118.03	0.09758
10.75	1.85669e-05	110.75	0.000524597	210.75	-1.65894e-05	310.75	0.000273132	10.75	1.41724e-05	90.75	9.42078e-06	170.75	-0.000682166			50.75	4.11377e-05	170.75	4.63501e-05	290.75	3.24707e-06	410.75	-0.000537134	1118.51	0.50853	1118.51	0.34668	1118.51	0.15966	1118.51	0.09751
10.76	-1.80908e-05	110.76	0.000411987	210.76	4.66309e-05	310.76	0.000344971	10.76	-1.37695e-05	90.76	-9.03931e-06	170.76	-0.000770056			50.76	7.45544e-05	170.76	3.0481e-05	290.76	5.78308e-05	410.76	-0.000540186	1118.99	0.50844	1118.99	0.34625	1118.99	0.15955	1118.99	0.09746
10.77	1.8576e-05	110.77	0.000522156	210.77	-1.67358e-05	310.77	0.000274841	10.77	1.41785e-05	90.77	9.38416e-06	170.77	-0.00068064			50.77	4.13208e-05	170.77	4.54346e-05	290.77	3.1311e-06	410.77	-0.000535913	1119.47	0.50836	1119.47	0.34583	1119.47	0.15944	1119.47	0.0974
10.78	-1.8158e-05	110.78	0.000409241	210.78	4.71191e-05	310.78	0.000347168	10.78	-1.37939e-05	90.78	-9.05151e-06	170.78	-0.00076792			50.78	7.47681e-05	170.78	2.89551e-05	290.78	5.78308e-05	410.78	-0.000539575	1119.96	0.5083	1119.96	0.34539	1119.96	0.15933	1119.96	0.09735
10.79	1.86218e-05	110.79	0.000520935	210.79	-1.65985e-05	310.79	0.000276825	10.79	1.41876e-05	90.79	9.37195e-06	170.79	-0.000680029			50.79	4.11987e-05	170.79	4.51294e-05	290.79	3.10059e-06	410.79	-0.000536523	1120.44	0.50826	1120.44	0.34495	1120.44	0.15921	1120.44	0.0973
10.8	-1.81976e-05	110.8	0.000409546	210.8	4.74854e-05	310.8	0.000349701	10.8	-1.38245e-05	90.8	-9.06067e-06	170.8	-0.00076731			50.8	7.4585e-05	170.8	2.83447e-05	290.8	5.78918e-05	410.8	-0.000538965	1120.92	0.50822	1120.92	0.3445	1120.92	0.15909	1120.92	0.09726
10.81	1.86401e-05	110.81	0.000518494	210.81	-1.64581e-05	310.81	0.000279205	10.81	1.42456e-05	90.81	9.39026e-06	170.81	-0.000680334			50.81	4.14429e-05	170.81	4.39087e-05	290.81	3.17383e-06	410.81	-0.000538965	1121.4	0.5082	1121.4	0.34403	1121.4	0.15897	1121.4	0.09723
10.82	-1.82434e-05	110.82	0.000408936	210.82	4.7821e-05	310.82	0.000351318	10.82	-1.38245e-05	90.82	-9.06067e-06	170.82	-0.00076731			50.82	7.47375e-05	170.82	2.77344e-05	290.82	5.79529e-05	410.82	-0.000540491	1121.88	0.50817	1121.88	0.34355	1121.88	0.15885	1121.88	0.09722
10.83	1.86523e-05	110.83	0.000519714	210.83	-1.57471e-05	310.83	0.000280731	10.83	1.41937e-05	90.83	9.375e-06	170.83	-0.000679419			50.83	4.13208e-05	170.83	4.32983e-05	290.83	3.11584e-06	410.83	-0.000536523	1122.37	0.50815	1122.37	0.34306	1122.37	0.15874	1122.37	0.09721
10.84	-1.82312e-05	110.84	0.000405579	210.84	4.88281e-05	310.84	0.000353668	10.84	-1.38458e-05	90.84	-9.01794e-06	170.84	-0.000766089			50.84	7.47681e-05	170.84	2.65137e-05	290.84	5.80139e-05	410.84	-0.000541711	1122.85	0.50813	1122.85	0.34254	1122.85	0.15864	1122.85	0.09721
10.85	1.86493e-05	110.85	0.000516968	210.85	-1.50269e-05	310.85	0.000283051	10.85	1.42029e-05	90.85	9.39941e-06	170.85	-0.0006724			50.85	4.11072e-05	170.85	4.20776e-05	290.85	3.14331e-06	410.85	-0.00053866	1123.33	0.50811	1123.33	0.34202	1123.33	0.15856	1123.33	0.09722
10.86	-1.82373e-05	110.86	0.00040741	210.86	4.81567e-05	310.86	0.000357208	10.86	-1.38397e-05	90.86	-8.96912e-06	170.86	-0.000763953			50.86	7.48291e-05	170.86	2.62085e-05	290.86	5.79834e-05	410.86	-0.000540186	1123.81	0.50809	1123.81	0.34148	1123.81	0.1585	1123.81	0.09722
10.87	1.86523e-05	110.87	0.000514832	210.87	-1.62018e-05	310.87	0.00029837	10.87	1.42487e-05	90.87	9.41772e-06	170.87	-0.000678198			50.87	4.12292e-05	170.87	4.17725e-05	290.87	3.02429e-06	410.87	-0.00053866	1124.3	0.50809	1124.3	0.34096	1124.3	0.15846	1124.3	0.09723
10.88	-1.82617e-05	110.88	0.000406494	210.88	4.75769e-05	310.88	0.000365967	10.88	-1.38702e-05	90.88	-8.94165e-06	170.88	-0.000765784			50.88	7.51648e-05	170.88	2.49878e-05	290.88	5.78918e-05	410.88	-0.000539575	1124.78	0.50809	1124.78	0.34043	1124.78	0.15845	1124.78	0.09723
10.89	1.86768e-05	110.89	0.000516663	210.89	-1.62445e-05	310.89	0.000293427	10.89	1.42334e-05	90.89	9.42993e-06	170.89	-0.000677893			50.89	4.12292e-05	170.89	4.14673e-05	290.89	3.0426e-06	410.89	-0.000536829	1125.26	0.5081	1125.26	0.33991	1125.26	0.15845	1125.26	0.09723
10.9	-1.82831e-05	110.9	0.000405579	210.9	4.73938e-05	310.9	0.000363953	10.9	-1.38641e-05	90.9	-8.99963e-06	170.9	-0.000765479			50.9	7.48291e-05	170.9	2.46826e-05	290.9	5.79224e-05	410.9	-0.000538965	1125.74	0.50813	1125.74	0.33938	1125.74	0.15847	1125.74	0.09723
10.91	1.8692e-05	110.91	0.000517273	210.91	-1.67786e-05	310.91	0.000293732	10.91	1.42578e-05	90.91	9.32617e-06	170.91	-0.000677283			50.91	4.12598e-05	170.91	4.08569e-05	290.91	2.91138e-06	410.91	-0.000536218	1126.22	0.50817	1126.22	0.33885	1126.22	0.15851	1126.22	0.09722
10.92	-1.83075e-05	110.92	0.000404358	210.92	4.77905e-05	310.92	0.000365631	10.92	-1.38824e-05	90.92	-9.0271e-06	170.92	-0.000766089			50.92	7.49817e-05	170.92	2.37671e-05	290.92	5.79529e-05	410.92	-0.00053866	1126.71	0.50822	1126.71	0.33831	1126.71	0.15855	1126.71	0.09722
10.93	1.87195e-05	110.93	0.000517578	210.93	-1.70959e-05	310.93	0.000292694	10.93	1.42548e-05	90.93	9.31702e-06	170.93	-0.000677283			50.93	4.10156e-05	170.93	4.02466e-05	290.93	2.82898e-06	410.93	-0.000534082	1127.19	0.50828	1127.19	0.33776	1127.19	0.1586	1127.19	0.09723
10.94	-1.82983e-05	110.94	0.000406189	210.94	4.70886e-05	310.94	0.00036972	10.94	-1.38702e-05	90.94	-9.00574e-06	170.94	-0.000764563			50.94	7.50427e-05	170.94	2.31567e-05	290.94	5.81665e-05	410.94	-0.000537439	1127.67	0.50835	1127.67	0.33719	1127.67	0.15864	1127.67	0.09724
10.95	1.86951e-05	110.95	0.000516968	210.95	-1.7215e-05	310.95	0.000297424	10.95	1.42578e-05	90.95	9.30481e-06	170.95	-0.000676672			50.95	4.09851e-05	170.95	3.93311e-05	290.95	2.83508e-06	410.95	-0.000534692	1128.15	0.50842	1128.15	0.33662	1128.15	0.15868	1128.15	0.09726
10.96	-1.83136e-05	110.96	0.000403442	210.96	4.69055e-05	310.96	0.000371002	10.96	-1.38702e-05	90.96	-9.01489e-06	170.96	-0.000763953			50.96	7.53174e-05	170.96	2.25464e-05	290.96	5.81055e-05	410.96	-0.000536523	1128.63	0.50849	1128.63	0.33603	1128.63	0.1587	1128.63	0.0973
10.97	1.87134e-05	110.97	0.000515747	210.97	-1.7453e-05	310.97	0.000298767	10.97	1.42609e-05	90.97	9.21326e-06	170.97	-0.000674536			50.97	4.09851e-05	170.97	3.84155e-05	290.97	2.83203e-06	410.97	-0.000545984	1129.12	0.50856	1129.12	0.33544	1129.12	0.15872	1129.12	0.09734
10.98	-1.83258e-05	110.98	0.000404053	210.98	4.58374e-05	310.98	0.000372894	10.98	-1.38916e-05	90.98	-9.13391e-06	170.98	-0.000760596			50.98	7.50732e-05	170.98	2.16309e-05	290.98	5.80139e-05	410.98	-0.000546594	1129.6	0.50862	1129.6	0.33483	1129.6	0.15871	1129.6	0.09738
10.99	1.87256e-05	110.99	0.000516968	210.99	-1.77765e-05	310.99	0.000300598	10.99	1.42609e-05	90.99	9.05457e-06	170.99	-0.000674841			50.99	4.11072e-05	170.99	3.84155e-05	290.99	2.78015e-06	410.99	-0.000544153	1130.08	0.50868	1130.08	0.3342	1130.08	0.1587	1130.08	0.09743
11	-1.83258e-05	111	0.000402832	211	4.64783e-05	311	0.000375061	11	-1.38885e-05	91	-9.32617e-06	171	-0.000760901			51	7.51038e-05	171	2.04102e-05	291	5.80444e-05	411	-0.000547815	1130.56	0.50875	1130.56	0.33356	1130.56	0.15868	1130.56	0.09749
11.01	1.87134e-05	111.01	0.000516052	211.01	-1.80878e-05	311.01	0.00030249	11.01	1.427e-05	91.01	8.84094e-06	171.01	-0.000672095			51.01	4.10461e-05	171.01	3.68896e-05	291.01	2.83203e-06	411.01	-0.000544458	1131.05	0.50883	1131.05	0.33291	1131.05	0.15866	1131.05	0.09754
11.02	-1.83319e-05	111.02	0.000400696	211.02	4.63562e-05	311.02	0.000376221	11.02	-1.38824e-05	91.02	-9.51233e-06	171.02	-0.000761206			51.02	7.53174e-05	171.02	1.97998e-05	291.02	5.8197e-05	411.02	-0.000549646	1131.53	0.50894	1131.53	0.33227	1131.53	0.15866	1131.53	0.09761
11.03	1.875e-05	111.03	0.000513916	211.03	-1.81732e-05	311.03	0.000304565	11.03	1.42456e-05	91.03	8.66699e-06	171.03	-0.000671179			51.03	4.10461e-05	171.03	3.59741e-05	291.03	2.70081e-06	411.03	-0.000545374	1132.01	0.50907	1132.01	0.33164	1132.01	0.15866	1132.01	0.09768
11.04	-1.83197e-05	111.04	0.000401306	211.04	4.62341e-05	311.04	0.000378937	11.04	-1.38855e-05	91.04	-9.6344e-06	171.04	-0.000761511			51.04	7.54395e-05	171.04	1.91895e-05	291.04	5.8197e-05	411.04	-0.000544763	1132.49	0.50922	1132.49	0.33102	1132.49	0.15869	1132.49	0.09777
11.05	1.87134e-05	111.05	0.000514221	211.05	-1.83655e-05	311.05	0.000306213	11.05	1.42426e-05	91.05	8.56934e-06	171.05	-0.000673315			51.05	4.09851e-05	171.05	3.53638e-05	291.05	2.76794e-06	411.05	-0.000542932	1132.97	0.50939	1132.97	0.33042	1132.97	0.15873	1132.97	0.09786
11.06	-1.83136e-05	111.06	0.000400696	211.06	4.62646e-05	311.06	0.00038092	11.06	-1.38367e-05	91.06	-9.66797e-06	171.06	-0.000762427			51.06	7.5592e-05	171.06	1.82739e-05	291.06	5.8136e-05	411.06	-0.000544458	1133.46	0.50957	1133.46	0.32984	1133.46	0.1588	1133.46	0.09797
11.07	1.87225e-05	111.07	0.000513306	211.07	-1.84723e-05	311.07	0.000308441	11.07	1.42487e-05	91.07	8.64868e-06	171.07	-0.000673315			51.07	4.10156e-05	171.07	3.50586e-05	291.07	2.74353e-06	411.07	-0.000542627	1133.94	0.50974	1133.94	0.32925	1133.94	0.15888	1133.94	0.09809
11.08	-1.83136e-05	111.08	0.000399475	211.08	4.63562e-05	311.08	0.000383911	11.08	-1.38702e-05	91.08	-9.41162e-06	171.08	-0.000760596			51.08	7.56226e-05	171.08	1.73584e-05	291.08	5.82581e-05	411.08	-0.000543237	1134.42	0.50991	1134.42	0.32867	1134.42	0.15897	1134.42	0.09821
11.09	1.87134e-05	111.09	0.000513	211.09	-1.86371e-05	311.09	0.000310883	11.09	1.42303e-05	91.09	8.94775e-06	171.09	-0.00067179			51.09	4.10156e-05	171.09	3.44482e-05	291.09	2.71912e-06	411.09	-0.000540796	1134.9	0.51008	1134.9	0.32807	1134.9	0.15907	1134.9	0.09834
11.1	-1.83289e-05	111.1	0.000398895	211.1	4.6051e-05	311.1	0.000385834	11.1	-1.38977e-05	91.1	-8.98437e-06	171.1	-0.00075968			51.1	7.55615e-05	171.1	1.70532e-05	291.1	5.84106e-05	411.1	-0.000543542	1135.38	0.51025	1135.38	0.32749	1135.38	0.15918	1135.38	0.09847
11.11	1.87012e-05	111.11	0.000513306	211.11	-1.87042e-05	311.11	0.00031192	11.11	1.427e-05	91.11	9.42993e-06	171.11	-0.000670264			51.11	4.11377e-05	171.11	3.38379e-05	291.11	2.6062e-06	411.11	-0.000540796	1135.87	0.51042	1135.87	0.32691	1135.87	0.15928	1135.87	0.0986
11.12	-1.83197e-05	111.12	0.000399567	211.12	4.63867e-05	311.12	0.000387268	11.12	-1.38794e-05	91.12	-8.51135e-06	171.12	-0.000758765			51.12	7.57141e-05	171.12	1.64429e-05	291.12	5.83496e-05	411.12	-0.000543237	1136.35	0.5106	1136.35	0.32634	1136.35	0.15938	1136.35	0.09873
11.13	1.8689e-05	111.13	0.000511475	211.13	-1.81732e-05	311.13	0.000313385	11.13	1.42303e-05	91.13	9.69543e-06	171.13	-0.000669348			51.13	4.08936e-05	171.13	3.38379e-05	291.13	2.67334e-06	411.13	-0.00053988	1136.83	0.51079	1136.83	0.3258	1136.83	0.15949	1136.83	0.09885
11.14	-1.83075e-05	111.14	0.00039856	211.14	4.65393e-05	311.14	0.000389984	11.14	-1.38763e-05	91.14	-8.43811e-06	171.14	-0.000757544			51.14	7.57141e-05	171.14	1.58325e-05	291.14	5.83801e-05	411.14	-0.000543237	1137.31	0.511	1137.31	0.32529	1137.31	0.1596	1137.31	0.09897
11.15	1.86737e-05	111.15	0.000513916	211.15	-1.80511e-05	311.15	0.000315826	11.15	1.42212e-05	91.15	9.58557e-06	171.15	-0.000664771			51.15	4.0802e-05	171.15	3.29224e-05	291.15	2.60925e-06	411.15	-0.000541711	1137.8	0.51122	1137.8	0.3248	1137.8	0.15971	1137.8	0.09909
11.16	-1.8277e-05	111.16	0.000395813	211.16	4.6936e-05	311.16	0.000392151	11.16	-1.38397e-05	91.16	-8.56934e-06	171.16	-0.000756934			51.16	7.58057e-05	171.16	1.46118e-05	291.16	5.84106e-05	411.16	-0.000542627	1138.28	0.51145	1138.28	0.32433	1138.28	0.15983	1138.28	0.09923
11.17	1.86615e-05	111.17	0.00051239	211.17	-1.79901e-05	311.17	0.000317932	11.17	1.42303e-05	91.17	9.44519e-06	171.17	-0.000667517			51.17	4.0863e-05	171.17	3.20068e-05	291.17	2.58484e-06	411.17	-0.00053927	1138.76	0.51168	1138.76	0.32388	1138.76	0.15996	1138.76	0.09937
11.18	-1.8277e-05	111.18	0.000397034	211.18	4.71497e-05	311.18	0.000393799	11.18	-1.38184e-05	91.18	-8.63037e-06	171.18	-0.000755713			51.18	7.57141e-05	171.18	1.46118e-05	291.18	5.84412e-05	411.18	-0.000542322	1139.24	0.51191	1139.24	0.32346	1139.24	0.16011	1139.24	0.09952
11.19	1.86615e-05	111.19	0.00051239	211.19	-1.80847e-05	311.19	0.000319427	11.19	1.42181e-05	91.19	9.40247e-06	171.19	-0.000666296			51.19	4.07715e-05	171.19	3.13965e-05	291.19	2.68555e-06	411.19	-0.00053927	1139.72	0.51214	1139.72	0.32305	1139.72	0.16028	1139.72	0.09968
11.2	-1.82526e-05	111.2	0.000398254	211.2	4.73633e-05	311.2	0.000395721	11.2	-1.38428e-05	91.2	-8.61816e-06	171.2	-0.000755103			51.2	7.58972e-05	171.2	1.36963e-05	291.2	5.84106e-05	411.2	-0.000542932	1140.21	0.51237	1140.21	0.32267	1140.21	0.16045	1140.21	0.09983
11.21	1.8631e-05	111.21	0.000513916	211.21	-1.78162e-05	311.21	0.00032074	11.21	1.42517e-05	91.21	9.44519e-06	171.21	-0.000660498			51.21	4.08936e-05	171.21	3.01758e-05	291.21	2.60315e-06	411.21	-0.000542322	1140.69	0.51259	1140.69	0.32231	1140.69	0.16064	1140.69	0.09997
11.22	-1.82281e-05	111.22	0.000398529	211.22	4.74854e-05	311.22	0.000396362	11.22	-1.3858e-05	91.22	-8.45337e-06	171.22	-0.000749304			51.22	7.58972e-05	171.22	1.27808e-05	291.22	5.85327e-05	411.22	-0.000549341	1141.17	0.51279	1141.17	0.32197	1141.17	0.16083	1141.17	0.10009
11.23	1.86127e-05	111.23	0.000513	211.23	-1.78528e-05	311.23	0.000321869	11.23	1.42242e-05	91.23	9.67407e-06	171.23	-0.000661414			51.23	4.0802e-05	171.23	3.01758e-05	291.23	2.45361e-06	411.23	-0.000549036	1141.65	0.51298	1141.65	0.32165	1141.65	0.16101	1141.65	0.10018
11.24	-1.81976e-05	111.24	0.000397034	211.24	4.73633e-05	311.24	0.000398163	11.24	-1.3797e-05	91.24	-8.03223e-06	171.24	-0.000752356			51.24	7.60193e-05	171.24	1.21704e-05	291.24	5.86243e-05	411.24	-0.000557581	1142.13	0.51314	1142.13	0.32134	1142.13	0.16118	1142.13	0.10025
11.25	1.85608e-05	111.25	0.000514832	211.25	-1.81824e-05	311.25	0.00032309	11.25	1.42212e-05	91.25	1.01898e-05	171.25	-0.00066355			51.25	4.0741e-05	171.25	2.95654e-05	291.25	2.40173e-06	411.25	-0.000555444	1142.62	0.51328	1142.62	0.32104	1142.62	0.16135	1142.62	0.1003
11.26	-1.81732e-05	111.26	0.000396118	211.26	4.73938e-05	311.26	0.000399139	11.26	-1.38245e-05	91.26	-7.40051e-06	171.26	-0.000752051			51.26	7.61108e-05	171.26	1.15601e-05	291.26	5.86853e-05	411.26	-0.000557275	1143.1	0.5134	1143.1	0.32075	1143.1	0.16149	1143.1	0.10034
11.27	1.85547e-05	111.27	0.000512695	211.27	-1.80145e-05	311.27	0.000324585	11.27	1.41937e-05	91.27	9.8053e-06	171.27	-0.000660803			51.27	4.0863e-05	171.27	2.86499e-05	291.27	2.5116e-06	411.27	-0.000558191	1143.58	0.51351	1143.58	0.32047	1143.58	0.16162	1143.58	0.10038
11.28	-1.81549e-05	111.28	0.000395508	211.28	4.74243e-05	311.28	0.000401123	11.28	-1.37848e-05	91.28	-8.8562e-06	171.28	-0.000749609			51.28	7.61108e-05	171.28	1.09497e-05	291.28	5.84717e-05	411.28	-0.000559717	1144.06	0.5136	1144.06	0.32018	1144.06	0.16172	1144.06	0.10041
11.29	1.85211e-05	111.29	0.000512085	211.29	-1.81549e-05	311.29	0.000326141	11.29	1.42212e-05	91.29	9.18274e-06	171.29	-0.000660498			51.29	4.0741e-05	171.29	2.80396e-05	291.29	2.48718e-06	411.29	-0.000556665	1144.55	0.51368	1144.55	0.31988	1144.55	0.1618	1144.55	0.10045
11.3	-1.81458e-05	111.3	0.000395508	211.3	4.76074e-05	311.3	0.000403778	11.3	-1.38062e-05	91.3	-8.86841e-06	171.3	-0.000748083			51.3	7.61414e-05	171.3	9.42383e-06	291.3	5.84717e-05	411.3	-0.000558801	1145.03	0.51376	1145.03	0.31955	1145.03	0.16185	1145.03	0.10047
11.31	1.84998e-05	111.31	0.00051239	211.31	-1.82983e-05	311.31	0.000328461	11.31	1.42029e-05	91.31	9.39026e-06	171.31	-0.000658972			51.31	4.07715e-05	171.31	2.74292e-05	291.31	2.28882e-06	411.31	-0.00055636	1145.51	0.51382	1145.51	0.31917	1145.51	0.16187	1145.51	0.10049
11.32	-1.81122e-05	111.32	0.000395508	211.32	4.74548e-05	311.32	0.00040509	11.32	-1.37939e-05	91.32	-8.72498e-06	171.32	-0.000747168			51.32	7.60193e-05	171.32	8.81348e-06	291.32	5.85938e-05	411.32	-0.000558191	1145.99	0.51386	1145.99	0.31875	1145.99	0.16186	1145.99	0.10048
11.33	1.84875e-05	111.33	0.00051239	211.33	-1.83197e-05	311.33	0.000329468	11.33	1.41541e-05	91.33	8.88977e-06	171.33	-0.000657751			51.33	4.08325e-05	171.33	2.68188e-05	291.33	2.27051e-06	411.33	-0.000554834	1146.47	0.51388	1146.47	0.31828	1146.47	0.16183	1146.47	0.10046
11.34	-1.80847e-05	111.34	0.000394287	211.34	4.76685e-05	311.34	0.000406342	11.34	-1.37726e-05	91.34	-9.2041e-06	171.34	-0.000747168			51.34	7.62024e-05	171.34	8.20313e-06	291.34	5.85632e-05	411.34	-0.00055636	1146.96	0.51386	1146.96	0.31778	1146.96	0.16178	1146.96	0.10043
[truncated: 50,115 more rows]

## Sheet: Fig. 3
Fig. 3a						Fig. 3b				Fig. 3c			Fig. 3d		Fig. 3e		Fig. 3f						Fig. 3g
[truncated: 959,759+ more rows]

[truncated: 21 more sheets: Fig. 4, Fig. S3, Fig. S5, Fig. S6, Fig. S7, Fig. S8, Fig. S10, Fig. S11, Fig. S12, Fig. S13, Fig. S14, Fig. S15, Fig. S16, Fig. S17, Fig. S18, Fig. S19, Fig. S22, Fig. S23, Fig. S24, Fig. S25 …]
